# Supplementary material for: Integrated single-nucleus transcriptomic and metabolomic insights into bud-to-leaf development and metabolite synthesis in tea plant
Source: Hortic Res. 2025 Oct 11;13(1):uhaf281. doi: 10.1093/hr/uhaf281 (PMC12871078; doi:10.1093/hr/uhaf281)
Supplement: Web_Material_uhaf281 [file web_material_uhaf281.zip]

Archive with 3 entries (3 files):
- Reviesd Supplemental information.pdf
- Supplemental Datas.xlsx
- Supplemental-Methods-S1.docx
