# Supplementary material for: Integrated single-nucleus transcriptomic and metabolomic insights into bud-to-leaf development and metabolite synthesis in tea plant
Source: Hortic Res. 2025 Oct 11;13(1):uhaf281. doi: 10.1093/hr/uhaf281 (PMC12871078; doi:10.1093/hr/uhaf281)
Supplement: Web_Material_uhaf281 [file web_material_uhaf281.zip › Supplemental Datas.xlsx]

## Sheet: Supplemental Data 1
Supplemental Data 1：Sequencing sequence statistics
Sample	Estimated Number of Cells	Mean Reads per Cell	Median Genes per Cell	Sequencing Saturation
ShuChaZao_bud	13645	30691	2031	0.482
ShuChaZao_1st_leaf	12168	36861	1667	0.581
ShuChaZao_2nd_leaf	12377	33588	1971	0.586
ShuChaZao_3rd_leaf	9857	43341	1758	0.678
	48047

## Sheet: Supplemental Data 2
Supplemental Data 2 : Marker-cell- average -expression-each-cell types
	PM	Unknown	SM	Prolifrating_XY	PH	Prolifrating_cell	cluster 14	UE	LE	Guard_cells
CSS0010636	2.10861	0.351363	1.07829	-0.860339	-0.638816	0.58932	-0.77234	-0.704033	-0.666192	-0.48586
CSS0012583	1.82153	-0.0171027	1.46271	-0.493711	-0.842362	0.701649	-0.166045	-0.860917	-0.94175	-0.664011
CSS0038952	1.70283	0.993008	1.19088	0.131341	-1.07588	0.134182	-0.466013	-0.913694	-0.770793	-0.925863
CSS0045579	1.06088	-0.251861	2.02982	-0.36645	0.852973	-0.0893143	-0.849572	-0.815657	-1.1019	-0.468905
CSS0000049	-0.057858	2.82745	-0.362213	-0.43929	-0.193279	-0.272848	-0.380535	-0.365884	-0.410077	-0.345468
CSS0027229	0.608572	2.61278	0.193353	-0.558439	-0.338846	-0.429702	-0.302156	-0.607072	-0.582849	-0.595638
CSS0000223	-0.0891717	2.81929	-0.411481	-0.466114	-0.100338	-0.257373	-0.244757	-0.415525	-0.418831	-0.415696
CSS0025755	0.938421	2.33128	-0.654293	-0.557373	-0.626192	0.526788	-0.14804	-0.327986	-0.587113	-0.895495
CSS0040122	1.85434	0.707439	1.43108	-0.656883	0.193222	-0.575842	-0.8904	-0.66291	-0.689072	-0.710967
CSS0020290	0.0501856	-0.261409	2.79589	-0.378226	-0.365901	-0.27563	-0.474787	-0.381306	-0.616305	-0.0925144
CSS0001790	1.4315	0.178891	0.936955	-1.07925	-0.0602259	-0.483341	1.5116	-0.817595	-0.375877	-1.24266
CSS0001884	1.28286	-0.50549	2.20858	-0.0642452	-0.538032	0.308238	-0.766615	-0.581505	-0.629653	-0.71414
CSS0026025	1.34532	0.139174	1.65324	0.710475	-0.902614	0.38047	-0.442902	-0.909985	-0.952127	-1.02105
CSS0043639	0.64906	-0.402032	2.65761	-0.402796	-0.539791	-0.0819101	-0.388045	-0.469211	-0.514424	-0.508455
CSS0003940	-0.464283	-0.369651	-0.411881	2.7256	-0.341142	0.491492	-0.333886	-0.4597	-0.321862	-0.51469
CSS0030624	-0.73474	-0.657468	-0.58969	2.13397	-0.216285	1.55255	-0.082144	-0.452457	-0.439014	-0.514721
CSS0030132	-0.600583	-0.622399	-0.4978	2.60137	-0.471216	0.717779	0.0603217	-0.264073	-0.456486	-0.46691
CSS0016385	-0.0801778	-0.484802	0.0870134	-0.531835	1.72246	-1.01824	-0.366346	-1.01986	1.81001	-0.118217
CSS0026975	-0.830002	-0.181255	-0.495214	0.194616	2.11179	1.47183	-0.549528	-0.802824	-0.461869	-0.457547
CSS0029789	-0.899093	0.197285	-0.380948	0.651917	2.44953	-0.924152	-0.27718	-0.590295	0.258821	-0.485884
CSS0012344	-0.69592	-0.596221	-0.491233	1.70771	-0.27877	2.03161	-0.346068	-0.343482	-0.304031	-0.683594
CSS0041248	-0.508457	-0.482731	-0.423133	1.08766	-0.0267127	2.45263	-0.491408	-0.418253	-0.538602	-0.650989
CSS0033410	-0.452594	-0.390522	-0.371254	-0.14944	-0.266101	2.83402	-0.197771	-0.349883	-0.366988	-0.289469
CSS0028432	-0.663715	-0.326638	-0.339954	0.947478	-0.536333	2.49317	-0.404352	-0.23725	-0.0910659	-0.841344
CSS0035495	-0.825105	0.826037	0.759168	-0.0427768	2.17539	-0.0372599	-0.259163	-0.813734	-0.83239	-0.950161
CSS0016108	-0.124789	-0.349201	-0.435415	-0.385153	2.83382	-0.221019	-0.384376	-0.345205	-0.244336	-0.344327
CSS0025568	-0.476979	-0.473292	-0.296945	0.574992	2.69357	-0.256942	-0.320733	-0.458229	-0.422077	-0.563363
CSS0033938	-0.4158	-0.0392014	-0.423597	-0.0844794	2.76999	0.104108	-0.335523	-0.463393	-0.486567	-0.625533
CSS0024231	-0.564115	-0.224824	-0.603253	0.16665	2.71418	-0.218111	0.225612	-0.621282	-0.38448	-0.490378
CSS0031807	-0.587525	-0.535233	-0.399842	2.10743	-0.381879	1.6338	-0.226704	-0.450359	-0.467169	-0.692523
CSS0039194	-0.727774	-0.652431	-0.475661	1.89774	-0.424288	1.75767	0.251324	-0.509042	-0.538128	-0.57941
CSS0017480	-0.716487	-0.583595	-0.565607	1.96772	-0.445617	1.62256	0.410973	-0.526554	-0.587779	-0.575611
CSS0037965	-0.673713	-0.506828	-0.500242	2.05724	-0.377937	1.58491	0.214787	-0.484443	-0.593007	-0.720766
CSS0019694	-0.698862	-0.569516	-0.331087	1.76372	-0.48979	1.99668	-0.443704	-0.412446	-0.551	-0.263998
CSS0016670	-0.562586	-0.573467	-0.51113	1.25595	-0.255847	2.38547	-0.392222	-0.479169	-0.413739	-0.453255
CSS0005189	-0.703672	-0.607133	-0.409992	1.57803	-0.182859	2.13407	-0.427103	-0.382145	-0.676568	-0.322626
CSS0016539	-0.778453	-0.421745	-0.520815	0.950115	-0.252087	2.49643	-0.00945275	-0.344667	-0.53579	-0.583535
CSS0025697	-0.394794	-0.303903	-0.236444	0.617831	-0.434178	2.66806	-0.24906	-0.496746	-0.504883	-0.665884
CSS0019976	-0.683557	-0.560981	-0.353837	0.934339	-0.047673	2.51917	-0.441756	-0.436662	-0.628832	-0.300211
CSS0014016	-0.542611	-0.410963	-0.375659	0.624045	-0.338521	2.68553	-0.408613	-0.356113	-0.461543	-0.415549
CSS0015219	-0.558018	-0.454975	-0.392322	0.619637	-0.230596	2.67106	-0.237637	-0.356429	-0.459775	-0.600942
CSS0022510	-0.688794	-0.537764	-0.385827	0.907387	-0.193989	2.51811	-0.144885	-0.382139	-0.298761	-0.793336
CSS0033034	-0.552589	-0.487596	-0.38632	0.775599	-0.263204	2.62552	-0.3435	-0.422138	-0.473322	-0.472456
CSS0022716	-0.517023	-0.401871	-0.35044	0.0542417	-0.293997	2.80859	-0.392025	-0.265103	-0.178835	-0.463538
CSS0044187	-0.420483	-0.340062	-0.337175	-0.163522	-0.163438	2.83549	-0.339512	-0.3158	-0.376246	-0.379254
CSS0017813	-0.3321	-0.301228	-0.317031	-0.307609	-0.318556	-0.291421	2.84566	-0.332005	-0.301027	-0.344683
CSS0018801	-0.328101	-0.291433	-0.342561	-0.326287	-0.35112	-0.286047	2.84428	-0.313592	-0.242924	-0.362218
CSS0022909	-0.341981	-0.287019	-0.320727	-0.315243	-0.330338	-0.298649	2.84518	-0.326733	-0.271569	-0.352921
CSS0009750	-0.413779	-0.340042	-0.397776	-0.399073	-0.357487	-0.3482	2.82828	-0.268502	-0.0305991	-0.272822
CSS0046419	0.479211	-0.377729	-0.826871	-0.826871	-0.534829	0.47579	-0.826871	1.47415	1.79089	-0.826871
CSS0049086	-0.587752	-0.67492	-0.683743	-0.696958	-0.640885	-0.348271	0.281449	2.22702	1.28424	-0.160176
CSS0011708	-0.393172	-0.204552	-0.429878	-0.455901	-0.377312	-0.381817	-0.109955	-0.174237	2.82673	-0.299904
CSS0004718	-0.539683	-0.698754	-0.599794	-0.905263	-0.340704	0.210084	-0.398826	2.04182	-0.331832	1.56295
CSS0002396	-0.503907	-0.759903	-0.721737	-0.653323	-0.696775	0.114288	-0.901339	1.76375	1.27111	1.08783
CSS0004918	-0.56394	-0.509833	-0.580114	-0.513362	-0.550648	0.16102	-0.411273	2.59605	0.693474	-0.321378
CSS0031056	-0.530312	-0.62598	-0.722334	-0.656637	-0.615328	0.511061	-0.425975	2.47927	0.63525	-0.0490115
CSS0011196	-0.435632	-0.52054	-0.564551	-0.284457	-0.494451	0.074614	-0.475259	2.74324	0.240664	-0.283625
CSS0027422	-0.535481	-1.11761	0.0547333	0.85589	0.16755	-0.27667	-1.08845	1.43053	-1.02257	1.53208
CSS0000467	-0.480523	-0.557741	-0.454866	-0.627181	-0.60797	-0.120061	-0.772497	1.91766	1.78677	-0.0835958
CSS0029656	-0.0460184	-0.605873	-0.584204	-0.666251	-0.426745	-0.44814	-0.638511	2.16611	1.51424	-0.264607
CSS0018035	-0.336749	-0.614275	-0.587822	-0.545675	-0.600793	-0.398252	-0.402514	0.204404	2.57836	0.703313
CSS0040022	-0.531848	-0.612539	-0.475078	-0.380467	0.678299	-0.211656	-0.616212	-0.524623	2.6091	0.0650209
CSS0030456	-0.368117	-0.493146	-0.532444	-0.559689	-0.61527	0.0937259	-0.274277	-0.344672	0.394316	2.69957
CSS0005073	-0.280889	-0.326989	-0.328826	-0.329545	-0.315009	-0.306478	-0.332373	-0.312617	-0.312995	2.84572

## Sheet: Supplemental Data 3
Supplemental Data 3：Functional annotation of maker genes for different cell types
Target_Cluster	GeneID	GeneName	Target_Cluster_mean	Other_Cluster_mean	log2FC	pct.1	pct.2	Pvlaue	Qvalue	Description	GO	KEGG	KO_ENTRY	EC
0	CSS0023764	CSS0023764	27.3208	5.30859	2.3636	0.883	0.345	0	0	NA	NA	NA	NA	NA
0	CSS0042039	CSS0042039	17.827	4.13758	2.10721	0.848	0.268	0	0	ABC transporter C family member 9 like [Actinidia chinensis var. chinensis]	GO:0000325(plant-type vacuole);GO:0005524(ATP binding);GO:0005773(vacuole);GO:0005774(vacuolar membrane);GO:0005886(plasma membrane);GO:0008559(xenobiotic transmembrane transporting ATPase activity);GO:0009506(plasmodesma);GO:0010290(chlorophyll catabolite transmembrane transporter activity);GO:0015431(glutathione S-conjugate-exporting ATPase activity);GO:0016021(integral component of membrane);G…	02010(ABC transporters)	K05665	NA
0	CSS0012135	CSS0012135	22.6498	6.28865	1.84867	0.851	0.445	0	0	uncharacterized protein LOC110659947 [Hevea brasiliensis]	GO:0016787(hydrolase activity)	03010(Ribosome)	K02952	NA
0	CSS0042855	CSS0042855	25.0496	7.12609	1.8136	0.888	0.444	0	0	3-dehydroquinate dehydratase/shikimate dehydrogenase [Camellia sinensis]	GO:0003855(3-dehydroquinate dehydratase activity);GO:0004764(shikimate 3-dehydrogenase (NADP+) activity);GO:0005829(cytosol);GO:0009073(aromatic amino acid family biosynthetic process);GO:0009423(chorismate biosynthetic process);GO:0009507(chloroplast);GO:0009570(chloroplast stroma);GO:0009793(embryo development ending in seed dormancy);GO:0019632(shikimate metabolic process);GO:0050661(NADP bind…	00400(Phenylalanine, tyrosine and tryptophan biosynthesis)	K13832	EC:4.2.1.10;EC:1.1.1.25
0	CSS0041258	CSS0041258	19.4716	6.18275	1.65505	0.882	0.424	0	0	Homeobox-leucine zipper protein like [Actinidia chinensis var. chinensis]	GO:0003677(DNA binding);GO:0003700(DNA binding transcription factor activity);GO:0005515(protein binding);GO:0005634(nucleus);GO:0006351(transcription, DNA-templated);GO:0006355(regulation of transcription, DNA-templated);GO:0008289(lipid binding);GO:0009845(seed germination);GO:0009913(epidermal cell differentiation);GO:0043565(sequence-specific DNA binding);GO:0048497(maintenance of floral orga…	NA	NA	NA
0	CSS0009063	CSS0009063	13.7872	4.52023	1.60886	0.748	0.311	0	0	leucoanthocyanidin reductase [Camellia sinensis]	GO:0005737(cytoplasm);GO:0016651(oxidoreductase activity, acting on NAD(P)H);GO:0055114(oxidation-reduction process)	00941(Flavonoid biosynthesis)	K13081	EC:1.17.1.3
0	CSS0014904	CSS0014904	9.22762	3.16641	1.54311	0.716	0.298	0	0	E3 ubiquitin-protein like [Actinidia chinensis var. chinensis]	GO:0000151(ubiquitin ligase complex);GO:0000209(protein polyubiquitination);GO:0005737(cytoplasm);GO:0031624(ubiquitin conjugating enzyme binding);GO:0032436(positive regulation of proteasomal ubiquitin-dependent protein catabolic process);GO:0061630(ubiquitin protein ligase activity)	NA	NA	NA
0	CSS0017830	CSS0017830	13.3463	4.71011	1.5026	0.853	0.357	0	0	Indole-3-pyruvate monooxygenase YUCCA10 [Actinidia chinensis var. chinensis]	GO:0004497(monooxygenase activity);GO:0055114(oxidation-reduction process)	00380(Tryptophan metabolism)	K11816	EC:1.14.13.168
0	CSS0028235	CSS0028235	8.70277	3.2064	1.44052	0.646	0.243	0	0	leucoanthocyanidin reductase [Camellia sinensis]	GO:0005737(cytoplasm);GO:0016651(oxidoreductase activity, acting on NAD(P)H);GO:0055114(oxidation-reduction process)	00941(Flavonoid biosynthesis)	K13081	EC:1.17.1.3
0	CSS0039244	CSS0039244	7.82065	2.91109	1.42573	0.772	0.264	0	0	putative bHLH transcription factor [Diospyros kaki]	GO:0000976(transcription regulatory region sequence-specific DNA binding);GO:0003677(DNA binding);GO:0003700(DNA binding transcription factor activity);GO:0005515(protein binding);GO:0005634(nucleus);GO:0006351(transcription, DNA-templated);GO:0006355(regulation of transcription, DNA-templated);GO:0009813(flavonoid biosynthetic process);GO:0009867(jasmonic acid mediated signaling pathway);GO:0009…	04016(MAPK signaling pathway - plant);04075(Plant hormone signal transduction)	K13422	NA
0	CSS0043093	CSS0043093	21.0621	7.96641	1.40265	0.936	0.624	0	0	Snakin-1 like [Actinidia chinensis var. chinensis]	GO:0003674(molecular_function);GO:0005576(extracellular region);GO:0005737(cytoplasm);GO:0009505(plant-type cell wall);GO:0009739(response to gibberellin);GO:0009740(gibberellic acid mediated signaling pathway)	NA	NA	NA
0	CSS0024931	CSS0024931	40.4105	15.2981	1.40138	0.953	0.736	0	0	PREDICTED: ribulose bisphosphate carboxylase small chain 3B, chloroplastic [Eucalyptus grandis]	GO:0004497(monooxygenase activity);GO:0009507(chloroplast);GO:0009570(chloroplast stroma);GO:0009573(chloroplast ribulose bisphosphate carboxylase complex);GO:0009579(thylakoid);GO:0009637(response to blue light);GO:0009853(photorespiration);GO:0009941(chloroplast envelope);GO:0010114(response to red light);GO:0010218(response to far red light);GO:0015977(carbon fixation);GO:0016020(membrane);GO:…	00630(Glyoxylate and dicarboxylate metabolism);00710(Carbon fixation in photosynthetic organisms)	K01602	EC:4.1.1.39
0	CSS0005927	CSS0005927	13.2988	5.06956	1.39137	0.834	0.414	0	0	anthocyanidin reductase [Camellia sinensis]	GO:0009507(chloroplast);GO:0009813(flavonoid biosynthetic process);GO:0009964(negative regulation of flavonoid biosynthetic process);GO:0016491(oxidoreductase activity);GO:0033729(anthocyanidin reductase activity);GO:0050662(coenzyme binding);GO:0055114(oxidation-reduction process)	NA	NA	NA
0	CSS0022212	CSS0022212	11.9469	4.64334	1.3634	0.792	0.426	0	0	flavonoid 3',5'-hydroxylase [Camellia sinensis]	GO:0016020(membrane);GO:0016709(oxidoreductase activity, acting on paired donors, with incorporation or reduction of molecular oxygen, NAD(P)H as one donor, and incorporation of one atom of oxygen);GO:0044550(secondary metabolite biosynthetic process)	00941(Flavonoid biosynthesis);00944(Flavone and flavonol biosynthesis)	K13083	EC:1.14.14.81
0	CSS0026328	CSS0026328	7.62356	2.9903	1.35017	0.76	0.31	0	0	transcription factor MYB114-like [Quercus suber]	GO:0000981(RNA polymerase II transcription factor activity, sequence-specific DNA binding);GO:0001135(transcription factor activity, RNA polymerase II transcription factor recruiting);GO:0003677(DNA binding);GO:0003700(DNA binding transcription factor activity);GO:0005634(nucleus);GO:0006351(transcription, DNA-templated);GO:0006355(regulation of transcription, DNA-templated);GO:0006357(regulation…	NA	NA	NA
0	CSS0011589	CSS0011589	8.04856	3.17118	1.34371	0.814	0.331	0	0	putative bHLH transcription factor [Diospyros kaki]	GO:0003674(molecular_function);GO:0005886(plasma membrane);GO:0008150(biological_process);GO:0031225(anchored component of membrane);GO:0046658(anchored component of plasma membrane)	04016(MAPK signaling pathway - plant);04075(Plant hormone signal transduction)	K13422	NA
0	CSS0025215	CSS0025215	3.96816	1.56642	1.341	0.569	0.151	0	0	transcription factor R2R3-MYB2 [Camellia sinensis]	GO:0000981(RNA polymerase II transcription factor activity, sequence-specific DNA binding);GO:0001135(transcription factor activity, RNA polymerase II transcription factor recruiting);GO:0003677(DNA binding);GO:0003700(DNA binding transcription factor activity);GO:0005515(protein binding);GO:0005634(nucleus);GO:0006351(transcription, DNA-templated);GO:0006357(regulation of transcription by RNA po…	NA	NA	NA
0	CSS0035235	CSS0035235	2.5368	1.00252	1.33937	0.41	0.075	0	0	NA	NA	NA	NA	NA
0	CSS0046333	CSS0046333	10.2445	4.05023	1.33878	0.758	0.418	0	0	plastocyanin B'/B'' [Ricinus communis]	GO:0005507(copper ion binding);GO:0009055(electron transfer activity);GO:0009507(chloroplast);GO:0009535(chloroplast thylakoid membrane);GO:0009543(chloroplast thylakoid lumen);GO:0009579(thylakoid);GO:0031977(thylakoid lumen);GO:0046688(response to copper ion)	00195(Photosynthesis)	K02638	NA
0	CSS0003991	CSS0003991	7.60761	3.04424	1.32136	0.768	0.29	0	0	Cinnamoyl-CoA reductase-like [Actinidia chinensis var. chinensis]	GO:0003824(catalytic activity);GO:0005575(cellular_component);GO:0009809(lignin biosynthetic process);GO:0016621(cinnamoyl-CoA reductase activity);GO:0050662(coenzyme binding)	00940(Phenylpropanoid biosynthesis)	K09753	EC:1.2.1.44
0	CSS0008022	CSS0008022	5.10619	2.04644	1.31913	0.488	0.179	0	0	Polygalacturonase [Actinidia chinensis var. chinensis]	GO:0004650(polygalacturonase activity);GO:0005975(carbohydrate metabolic process)	00040(Pentose and glucuronate interconversions)	K01184	EC:3.2.1.15
0	CSS0046529	CSS0046529	5.45173	2.19515	1.31239	0.501	0.178	0	0	flavonol synthase [Camellia sinensis]	GO:0045431(flavonol synthase activity)	00941(Flavonoid biosynthesis)	K05278	EC:1.14.20.6
0	CSS0028701	CSS0028701	51.6463	20.8817	1.30643	0.987	0.888	0	0	ribulose-1,5-bisphosphate carboxylase/oxygenase small subunit [Camellia sinensis]	GO:0004497(monooxygenase activity);GO:0009507(chloroplast);GO:0009570(chloroplast stroma);GO:0009573(chloroplast ribulose bisphosphate carboxylase complex);GO:0009579(thylakoid);GO:0009637(response to blue light);GO:0009853(photorespiration);GO:0009941(chloroplast envelope);GO:0010114(response to red light);GO:0010218(response to far red light);GO:0015977(carbon fixation);GO:0016020(membrane);GO:…	00630(Glyoxylate and dicarboxylate metabolism);00710(Carbon fixation in photosynthetic organisms)	K01602	EC:4.1.1.39
0	CSS0006477	CSS0006477	5.78057	2.34093	1.30413	0.667	0.253	0	0	3-dehydroquinate dehydratase/shikimate dehydrogenase [Camellia sinensis]	GO:0003855(3-dehydroquinate dehydratase activity);GO:0004764(shikimate 3-dehydrogenase (NADP+) activity);GO:0005829(cytosol);GO:0009073(aromatic amino acid family biosynthetic process);GO:0009423(chorismate biosynthetic process);GO:0009507(chloroplast);GO:0009570(chloroplast stroma);GO:0009793(embryo development ending in seed dormancy);GO:0019632(shikimate metabolic process);GO:0050661(NADP bind…	00400(Phenylalanine, tyrosine and tryptophan biosynthesis)	K13832	EC:4.2.1.10;EC:1.1.1.25
0	CSS0005240	CSS0005240	10.5108	4.26709	1.30056	0.696	0.341	0	0	Acyl-activating enzyme 18, peroxisomal like [Actinidia chinensis var. chinensis]	GO:0005737(cytoplasm);GO:0005739(mitochondrion);GO:0005777(peroxisome);GO:0006631(fatty acid metabolic process);GO:0009850(auxin metabolic process);GO:0016874(ligase activity)	NA	NA	NA
0	CSS0015941	CSS0015941	19.0889	7.921	1.26898	0.896	0.592	0	0	PREDICTED: chlorophyll a-b binding protein 13, chloroplastic [Vitis vinifera]	GO:0009416(response to light stimulus);GO:0009535(chloroplast thylakoid membrane);GO:0009768(photosynthesis, light harvesting in photosystem I);GO:0009941(chloroplast envelope);GO:0010287(plastoglobule);GO:0016168(chlorophyll binding);GO:0031409(pigment binding)	00196(Photosynthesis - antenna proteins)	K08914	NA
0	CSS0033075	CSS0033075	5.02752	2.10209	1.25803	0.481	0.166	0	0	flavonol synthase [Camellia sinensis]	GO:0045431(flavonol synthase activity)	00941(Flavonoid biosynthesis)	K05278	EC:1.14.20.6
0	CSS0041702	CSS0041702	5.91374	2.48326	1.25184	0.664	0.261	0	0	beta-glucosidase 2 GH1 family, partial [Camellia sinensis]	GO:0008422(beta-glucosidase activity);GO:0009651(response to salt stress);GO:0009725(response to hormone);GO:0019762(glucosinolate catabolic process)	NA	NA	NA
0	CSS0016177	CSS0016177	18.3652	7.72374	1.24961	0.909	0.547	0	0	flavanone 3-hydroxylase [Camellia sinensis]	GO:0009416(response to light stimulus);GO:0009813(flavonoid biosynthetic process);GO:0045486(naringenin 3-dioxygenase activity)	00941(Flavonoid biosynthesis)	K00475	EC:1.14.11.9
0	CSS0004802	CSS0004802	2.28544	0.97772	1.22498	0.364	0.077	0	0	PREDICTED: protein IQ-DOMAIN 14 [Theobroma cacao]	GO:0005516(calmodulin binding);GO:0005634(nucleus)	NA	NA	NA
0	CSS0013089	CSS0013089	11.1143	4.75488	1.22493	0.828	0.456	0	0	PREDICTED: chlorophyll a-b binding protein of LHCII type 1 [Vitis vinifera]	GO:0009416(response to light stimulus);GO:0009535(chloroplast thylakoid membrane);GO:0009768(photosynthesis, light harvesting in photosystem I);GO:0009941(chloroplast envelope);GO:0010287(plastoglobule);GO:0016168(chlorophyll binding);GO:0031409(pigment binding)	00196(Photosynthesis - antenna proteins)	K08912	NA
0	CSS0039893	CSS0039893	11.114	4.80347	1.21023	0.782	0.441	0	0	PREDICTED: chlorophyll a-b binding protein of LHCII type 1 [Vitis vinifera]	GO:0009416(response to light stimulus);GO:0009535(chloroplast thylakoid membrane);GO:0009768(photosynthesis, light harvesting in photosystem I);GO:0009941(chloroplast envelope);GO:0010287(plastoglobule);GO:0016168(chlorophyll binding);GO:0031409(pigment binding)	00196(Photosynthesis - antenna proteins)	K08912	NA
0	CSS0043476	CSS0043476	6.29768	2.78501	1.17714	0.668	0.31	0	0	chlorophyll a-b binding protein CP29.1, chloroplastic [Ricinus communis]	GO:0009416(response to light stimulus);GO:0009535(chloroplast thylakoid membrane);GO:0009768(photosynthesis, light harvesting in photosystem I);GO:0009941(chloroplast envelope);GO:0010287(plastoglobule);GO:0016168(chlorophyll binding);GO:0031409(pigment binding)	00196(Photosynthesis - antenna proteins)	K08915	NA
0	CSS0033329	CSS0033329	9.1051	4.04283	1.17131	0.788	0.423	0	0	Ribulose bisphosphate carboxylase/oxygenase activase 1, chloroplastic [Vitis vinifera]	GO:0005524(ATP binding);GO:0005618(cell wall);GO:0005634(nucleus);GO:0009409(response to cold);GO:0009416(response to light stimulus);GO:0009507(chloroplast);GO:0009535(chloroplast thylakoid membrane);GO:0009570(chloroplast stroma);GO:0009579(thylakoid);GO:0009753(response to jasmonic acid);GO:0009941(chloroplast envelope);GO:0010150(leaf senescence);GO:0010287(plastoglobule);GO:0010319(stromule)…	03010(Ribosome)	K02960	NA
0	CSS0032214	CSS0032214	2.05278	0.914507	1.16651	0.284	0.06	0	0	PREDICTED: carbonic anhydrase 2-like [Juglans regia]	GO:0004089(carbonate dehydratase activity);GO:0005886(plasma membrane);GO:0008270(zinc ion binding);GO:0009409(response to cold);GO:0009507(chloroplast);GO:0009535(chloroplast thylakoid membrane);GO:0009570(chloroplast stroma);GO:0009579(thylakoid);GO:0009817(defense response to fungus, incompatible interaction);GO:0009941(chloroplast envelope);GO:0010037(response to carbon dioxide);GO:0010119(re…	00910(Nitrogen metabolism)	K01673	EC:4.2.1.1
0	CSS0021466	CSS0021466	7.68668	3.43954	1.16014	0.775	0.396	0	0	Protein TSS like [Actinidia chinensis var. chinensis]	GO:0005634(nucleus);GO:0005737(cytoplasm);GO:0005829(cytosol)	NA	NA	NA
0	CSS0017841	CSS0017841	4.14151	1.85557	1.15829	0.407	0.168	0	0	PEARLI1-like lipid transfer protein [Actinidia chinensis var. chinensis]	GO:0005576(extracellular region);GO:0006869(lipid transport);GO:0008289(lipid binding);GO:0009535(chloroplast thylakoid membrane)	NA	NA	NA
0	CSS0043657	CSS0043657	3.27383	1.4719	1.1533	0.516	0.155	0	0	WAT1-related protein [Actinidia chinensis var. chinensis]	GO:0005886(plasma membrane);GO:0006810(transport);GO:0022857(transmembrane transporter activity)	NA	NA	NA
0	CSS0020543	CSS0020543	2.99607	1.3673	1.13174	0.333	0.104	0	0	Cytochrome P450 90B1 like [Actinidia chinensis var. chinensis]	GO:0004497(monooxygenase activity);GO:0005783(endoplasmic reticulum);GO:0007275(multicellular organism development);GO:0010268(brassinosteroid homeostasis);GO:0016125(sterol metabolic process);GO:0016132(brassinosteroid biosynthetic process)	00905(Brassinosteroid biosynthesis)	K09587	EC:1.14.13.-
0	CSS0009362	CSS0009362	7.23395	3.33195	1.11842	0.74	0.389	0	0	PREDICTED: chlorophyll a-b binding protein 6A, chloroplastic [Nicotiana attenuata]	GO:0009416(response to light stimulus);GO:0009535(chloroplast thylakoid membrane);GO:0009768(photosynthesis, light harvesting in photosystem I);GO:0009941(chloroplast envelope);GO:0010287(plastoglobule);GO:0016168(chlorophyll binding);GO:0031409(pigment binding)	00196(Photosynthesis - antenna proteins)	K08907	NA
0	CSS0016504	CSS0016504	2.91548	1.34461	1.11654	0.467	0.139	0	0	Protein NUCLEAR FUSION DEFECTIVE like [Actinidia chinensis var. chinensis]	GO:0003674(molecular_function);GO:0008150(biological_process)	NA	NA	NA
0	CSS0010537	CSS0010537	38.5482	17.951	1.1026	0.969	0.842	0	0	PREDICTED: chlorophyll a-b binding protein of LHCII type 1 [Vitis vinifera]	GO:0009416(response to light stimulus);GO:0009535(chloroplast thylakoid membrane);GO:0009768(photosynthesis, light harvesting in photosystem I);GO:0009941(chloroplast envelope);GO:0010287(plastoglobule);GO:0016168(chlorophyll binding);GO:0031409(pigment binding)	00196(Photosynthesis - antenna proteins)	K08912	NA
0	CSS0013213	CSS0013213	2.5148	1.17347	1.09967	0.463	0.125	0	0	transcription factor bHLH57-like [Cicer arietinum]	GO:0003677(DNA binding);GO:0003700(DNA binding transcription factor activity);GO:0005634(nucleus);GO:0006351(transcription, DNA-templated);GO:0006355(regulation of transcription, DNA-templated);GO:0046983(protein dimerization activity)	NA	NA	NA
0	CSS0009796	CSS0009796	4.23406	1.98371	1.09384	0.573	0.228	0	0	chlorophyll a-b binding protein CAB11 [Solanum lycopersicum]	GO:0009416(response to light stimulus);GO:0009535(chloroplast thylakoid membrane);GO:0009768(photosynthesis, light harvesting in photosystem I);GO:0009941(chloroplast envelope);GO:0010287(plastoglobule);GO:0016168(chlorophyll binding);GO:0031409(pigment binding)	00196(Photosynthesis - antenna proteins)	K08910	NA
0	CSS0009413	CSS0009413	11.5203	5.40871	1.09082	0.883	0.523	0	0	Protein CLEC16A like [Actinidia chinensis var. chinensis]	GO:0001708(cell fate specification);GO:0003674(molecular_function);GO:0005794(Golgi apparatus);GO:0009718(anthocyanin-containing compound biosynthetic process);GO:0016192(vesicle-mediated transport);GO:0019898(extrinsic component of membrane);GO:0044090(positive regulation of vacuole organization);GO:1903415(flavonoid transport from endoplasmic reticulum to plant-type vacuole)	NA	NA	NA
0	CSS0001889	CSS0001889	2.6772	1.26185	1.08518	0.479	0.135	0	0	Transcription factor [Actinidia chinensis var. chinensis]	GO:0003677(DNA binding);GO:0003700(DNA binding transcription factor activity);GO:0005515(protein binding);GO:0005634(nucleus);GO:0006351(transcription, DNA-templated);GO:0006355(regulation of transcription, DNA-templated);GO:0009658(chloroplast organization);GO:0009910(negative regulation of flower development);GO:0010380(regulation of chlorophyll biosynthetic process);GO:0045893(positive regulat…	04075(Plant hormone signal transduction)	K14491	NA
0	CSS0041940	CSS0041940	6.45926	3.05353	1.08089	0.632	0.315	0	0	PREDICTED: serine carboxypeptidase-like 7 [Vitis vinifera]	GO:0004185(serine-type carboxypeptidase activity);GO:0016747(transferase activity, transferring acyl groups other than amino-acyl groups);GO:0019748(secondary metabolic process);GO:0051603(proteolysis involved in cellular protein catabolic process)	NA	NA	NA
0	CSS0024461	CSS0024461	4.05031	1.92025	1.07674	0.556	0.222	0	0	PREDICTED: serine carboxypeptidase-like 17 [Juglans regia]	GO:0004185(serine-type carboxypeptidase activity);GO:0016747(transferase activity, transferring acyl groups other than amino-acyl groups);GO:0019748(secondary metabolic process);GO:0051603(proteolysis involved in cellular protein catabolic process)	NA	NA	NA
0	CSS0034049	CSS0034049	4.29286	2.05199	1.06491	0.628	0.219	0	0	Magnesium-transporting ATPase, P-type like [Actinidia chinensis var. chinensis]	GO:0005887(integral component of plasma membrane);GO:0019829(cation-transporting ATPase activity);GO:0043231(intracellular membrane-bounded organelle)	NA	NA	NA
0	CSS0045875	CSS0045875	4.57755	2.19096	1.06301	0.562	0.195	0	0	(-)-alpha-terpineol synthase [Camellia sinensis]	GO:0010334(sesquiterpene synthase activity);GO:0051762(sesquiterpene biosynthetic process)	00902(Monoterpenoid biosynthesis)	K18108	EC:4.2.3.111
0	CSS0015209	CSS0015209	1.78103	0.853833	1.06069	0.269	0.057	0	0	PREDICTED: carbonic anhydrase 2-like [Juglans regia]	GO:0004089(carbonate dehydratase activity);GO:0005886(plasma membrane);GO:0008270(zinc ion binding);GO:0009409(response to cold);GO:0009507(chloroplast);GO:0009535(chloroplast thylakoid membrane);GO:0009570(chloroplast stroma);GO:0009579(thylakoid);GO:0009817(defense response to fungus, incompatible interaction);GO:0009941(chloroplast envelope);GO:0010037(response to carbon dioxide);GO:0010119(re…	00910(Nitrogen metabolism)	K01673	EC:4.2.1.1
0	CSS0044510	CSS0044510	7.67011	3.68665	1.05694	0.735	0.409	0	0	photosystem I reaction center subunit XI, chloroplastic [Carica papaya]	GO:0005515(protein binding);GO:0009507(chloroplast);GO:0009534(chloroplast thylakoid);GO:0009535(chloroplast thylakoid membrane);GO:0009538(photosystem I reaction center);GO:0009579(thylakoid);GO:0009941(chloroplast envelope);GO:0010287(plastoglobule);GO:0015979(photosynthesis);GO:0016020(membrane);GO:0016021(integral component of membrane);GO:0019684(photosynthesis, light reaction);GO:0031969(ch…	00195(Photosynthesis)	K02699	NA
0	CSS0031366	CSS0031366	2.30543	1.11099	1.05319	0.441	0.115	0	0	PREDICTED: 70 kDa peptidyl-prolyl isomerase [Vitis vinifera]	GO:0003755(peptidyl-prolyl cis-trans isomerase activity);GO:0005528(FK506 binding);GO:0005789(endoplasmic reticulum membrane);GO:0061077(chaperone-mediated protein folding)	NA	NA	NA
0	CSS0017059	CSS0017059	3.67351	1.77083	1.05274	0.485	0.189	0	0	sodium/hydrogen antiporter 1 [Camellia sinensis]	GO:0005576(extracellular region);GO:0005774(vacuolar membrane);GO:0005886(plasma membrane);GO:0006814(sodium ion transport);GO:0006885(regulation of pH);GO:0009651(response to salt stress);GO:0015081(sodium ion transmembrane transporter activity);GO:0015385(sodium:proton antiporter activity);GO:0015386(potassium:proton antiporter activity);GO:0016021(integral component of membrane);GO:0051453(reg…	NA	NA	NA
0	CSS0028528	CSS0028528	8.22059	3.97864	1.04697	0.751	0.441	0	0	unnamed protein product [Coffea canephora]	GO:0005509(calcium ion binding);GO:0008266(poly(U) RNA binding);GO:0009507(chloroplast);GO:0009534(chloroplast thylakoid);GO:0009535(chloroplast thylakoid membrane);GO:0009543(chloroplast thylakoid lumen);GO:0009570(chloroplast stroma);GO:0009579(thylakoid);GO:0009654(photosystem II oxygen evolving complex);GO:0009941(chloroplast envelope);GO:0019684(photosynthesis, light reaction);GO:0019898(ext…	00195(Photosynthesis)	K02717	NA
0	CSS0002737	CSS0002737	6.11007	2.9603	1.04545	0.607	0.298	0	0	cinnamic acid 4-hydroxylase [Camellia chekiangoleosa]	GO:0009808(lignin metabolic process);GO:0016020(membrane);GO:0016710(trans-cinnamate 4-monooxygenase activity);GO:0044550(secondary metabolite biosynthetic process)	00360(Phenylalanine metabolism);00130(Ubiquinone and other terpenoid-quinone biosynthesis);00940(Phenylpropanoid biosynthesis);00945(Stilbenoid, diarylheptanoid and gingerol biosynthesis);00941(Flavonoid biosynthesis)	K00487	EC:1.14.13.11
0	CSS0050291	CSS0050291	10.3684	5.03522	1.04206	0.8	0.503	0	0	photosystem I reaction center subunit iv b, partial (chloroplast) [Camellia sinensis]	GO:0009507(chloroplast);GO:0009534(chloroplast thylakoid);GO:0009535(chloroplast thylakoid membrane);GO:0009538(photosystem I reaction center);GO:0009579(thylakoid);GO:0009735(response to cytokinin);GO:0009941(chloroplast envelope);GO:0010287(plastoglobule);GO:0015979(photosynthesis)	00195(Photosynthesis)	K02693	NA
0	CSS0038625	CSS0038625	5.12568	2.50465	1.03313	0.649	0.263	0	0	PREDICTED: ATPase 10, plasma membrane-type [Vitis vinifera]	GO:0005887(integral component of plasma membrane);GO:0008553(proton-exporting ATPase activity, phosphorylative mechanism);GO:0043231(intracellular membrane-bounded organelle);GO:0051453(regulation of intracellular pH);GO:1902600(proton transmembrane transport)	00190(Oxidative phosphorylation)	K01535	EC:3.6.3.6
0	CSS0003013	CSS0003013	7.02609	3.44131	1.02977	0.662	0.311	0	0	4-coumarate-CoA ligase [Camellia sinensis]	GO:0005524(ATP binding);GO:0008152(metabolic process);GO:0009411(response to UV);GO:0009611(response to wounding);GO:0009698(phenylpropanoid metabolic process);GO:0010584(pollen exine formation);GO:0016021(integral component of membrane);GO:0016207(4-coumarate-CoA ligase activity);GO:0016874(ligase activity);GO:0050832(defense response to fungus)	00360(Phenylalanine metabolism);00130(Ubiquinone and other terpenoid-quinone biosynthesis);00940(Phenylpropanoid biosynthesis)	K01904	EC:6.2.1.12
0	CSS0008757	CSS0008757	1.79741	0.880571	1.02941	0.315	0.07	0	0	Cellulose synthase-like protein [Actinidia chinensis var. chinensis]	GO:0000139(Golgi membrane);GO:0000271(polysaccharide biosynthetic process);GO:0000977(RNA polymerase II regulatory region sequence-specific DNA binding);GO:0005783(endoplasmic reticulum);GO:0005794(Golgi apparatus);GO:0005886(plasma membrane);GO:0009832(plant-type cell wall biogenesis);GO:0009833(plant-type primary cell wall biogenesis);GO:0016021(integral component of membrane);GO:0016757(transf…	NA	NA	NA
0	CSS0010840	CSS0010840	7.80435	3.84463	1.02144	0.78	0.406	0	0	cytochrome b5 [Camellia sinensis var. sinensis]	GO:0005783(endoplasmic reticulum);GO:0005789(endoplasmic reticulum membrane);GO:0016021(integral component of membrane);GO:0020037(heme binding);GO:0042742(defense response to bacterium);GO:0046872(metal ion binding);GO:0055114(oxidation-reduction process)	00910(Nitrogen metabolism)	K10534	EC:1.7.1.1;EC:1.7.1.2
0	CSS0039251	CSS0039251	7.04781	3.47599	1.01975	0.621	0.306	0	0	Pyrophosphate--fructose 6-phosphate 1-phosphotransferase subunit beta like [Actinidia chinensis var. chinensis]	GO:0003872(6-phosphofructokinase activity);GO:0005524(ATP binding);GO:0005618(cell wall);GO:0005737(cytoplasm);GO:0005829(cytosol);GO:0006002(fructose 6-phosphate metabolic process);GO:0006096(glycolytic process);GO:0009735(response to cytokinin);GO:0009749(response to glucose);GO:0010318(pyrophosphate-dependent phosphofructokinase complex, beta-subunit complex);GO:0015979(photosynthesis);GO:0016…	00010(Glycolysis / Gluconeogenesis);00030(Pentose phosphate pathway);00051(Fructose and mannose metabolism)	K00895	EC:2.7.1.90
0	CSS0002873	CSS0002873	9.16621	4.52548	1.01825	0.792	0.484	0	0	Photosystem II reaction center W protein [Actinidia chinensis var. chinensis]	GO:0003674(molecular_function);GO:0009507(chloroplast);GO:0009523(photosystem II);GO:0009535(chloroplast thylakoid membrane);GO:0015979(photosynthesis);GO:0016021(integral component of membrane);GO:0042549(photosystem II stabilization)	00195(Photosynthesis)	K02721	NA
0	CSS0028157	CSS0028157	10.0517	4.99346	1.00933	0.788	0.499	0	0	photosystem I subunit D-1 [Diospyros kaki]	GO:0005515(protein binding)	00195(Photosynthesis)	K02692	NA
0	CSS0041434	CSS0041434	22.8663	11.3772	1.00708	0.928	0.613	0	0	lipoxygenase 4 [Camellia sinensis]	GO:0016165(linoleate 13S-lipoxygenase activity)	00591(Linoleic acid metabolism);00592(alpha-Linolenic acid metabolism)	K00454	EC:1.13.11.12
0	CSS0010961	CSS0010961	6.42629	3.20157	1.0052	0.672	0.363	0	0	uncharacterized protein LOC112023539 [Quercus suber]	GO:0003674(molecular_function);GO:0009507(chloroplast);GO:0009523(photosystem II);GO:0009535(chloroplast thylakoid membrane);GO:0015979(photosynthesis);GO:0016021(integral component of membrane)	NA	NA	NA
0	CSS0033706	CSS0033706	3.12695	1.55833	1.00475	0.481	0.169	0	0	hypothetical protein CEY00_Acc24237 [Actinidia chinensis var. chinensis]	GO:0006810(transport);GO:0030288(outer membrane-bounded periplasmic space);GO:0036094(small molecule binding)	NA	NA	NA
0	CSS0000672	CSS0000672	8.08785	4.03688	1.00252	0.687	0.385	0	0	dihydroflavonol 4-reductase [Camellia sinensis]	GO:0005515(protein binding);GO:0009718(anthocyanin-containing compound biosynthetic process);GO:0042406(extrinsic component of endoplasmic reticulum membrane);GO:0045552(dihydrokaempferol 4-reductase activity);GO:0047890(flavanone 4-reductase activity);GO:0050662(coenzyme binding);GO:0055114(oxidation-reduction process)	00941(Flavonoid biosynthesis)	K13082	EC:1.1.1.219;EC:1.1.1.234
0	CSS0045740	CSS0045740	9.76945	4.87672	1.00237	0.796	0.507	0	0	oxygen-evolving enhancer protein [Camellia sinensis]	GO:0005509(calcium ion binding);GO:0005515(protein binding);GO:0008266(poly(U) RNA binding);GO:0009507(chloroplast);GO:0009534(chloroplast thylakoid);GO:0009535(chloroplast thylakoid membrane);GO:0009543(chloroplast thylakoid lumen);GO:0009570(chloroplast stroma);GO:0009579(thylakoid);GO:0009654(photosystem II oxygen evolving complex);GO:0010205(photoinhibition);GO:0010207(photosystem II assembly…	00195(Photosynthesis)	K02716	NA
0	CSS0017825	CSS0017825	5.06305	2.53123	1.00017	0.591	0.282	0	0	PREDICTED: chlorophyll a-b binding protein of LHCII type 1 [Vitis vinifera]	GO:0009416(response to light stimulus);GO:0009535(chloroplast thylakoid membrane);GO:0009768(photosynthesis, light harvesting in photosystem I);GO:0009941(chloroplast envelope);GO:0010287(plastoglobule);GO:0016168(chlorophyll binding);GO:0031409(pigment binding)	00196(Photosynthesis - antenna proteins)	K08912	NA
0	CSS0015161	CSS0015161	6.09241	3.06464	0.991297	0.764	0.349	0	0	aspartic proteinase [Camellia sinensis]	GO:0004190(aspartic-type endopeptidase activity);GO:0006508(proteolysis);GO:0030163(protein catabolic process)	NA	NA	NA
0	CSS0039428	CSS0039428	4.29244	2.15933	0.991212	0.454	0.223	0	0	R3 MYB transcription factor [Vaccinium uliginosum]	GO:0000981(RNA polymerase II transcription factor activity, sequence-specific DNA binding);GO:0001135(transcription factor activity, RNA polymerase II transcription factor recruiting);GO:0003677(DNA binding);GO:0003700(DNA binding transcription factor activity);GO:0005634(nucleus);GO:0006351(transcription, DNA-templated);GO:0006355(regulation of transcription, DNA-templated);GO:0006357(regulation…	NA	NA	NA
0	CSS0028423	CSS0028423	2.57357	1.29509	0.990715	0.492	0.157	0	0	E3 ubiquitin-protein like [Actinidia chinensis var. chinensis]	GO:0000278(mitotic cell cycle);GO:0016021(integral component of membrane)	NA	NA	NA
0	CSS0034626	CSS0034626	7.34279	3.69704	0.989957	0.748	0.406	0	0	chlorophyll a-b binding protein, chloroplastic-like [Manihot esculenta]	GO:0009416(response to light stimulus);GO:0009535(chloroplast thylakoid membrane);GO:0009768(photosynthesis, light harvesting in photosystem I);GO:0009941(chloroplast envelope);GO:0010287(plastoglobule);GO:0016168(chlorophyll binding);GO:0031409(pigment binding)	00196(Photosynthesis - antenna proteins)	K08908	NA
0	CSS0034090	CSS0034090	4.69866	2.37589	0.983783	0.68	0.307	0	0	E3 ubiquitin protein like [Actinidia chinensis var. chinensis]	GO:0043161(proteasome-mediated ubiquitin-dependent protein catabolic process);GO:0061630(ubiquitin protein ligase activity)	NA	NA	NA
0	CSS0001445	CSS0001445	12.831	6.489	0.983565	0.855	0.603	0	0	photosystem II 10 kDa polypeptide, chloroplastic [Olea europaea var. sylvestris]	GO:0005515(protein binding);GO:0009507(chloroplast);GO:0009523(photosystem II);GO:0009534(chloroplast thylakoid);GO:0009535(chloroplast thylakoid membrane);GO:0009579(thylakoid);GO:0009654(photosystem II oxygen evolving complex);GO:0009735(response to cytokinin);GO:0010270(photosystem II oxygen evolving complex assembly);GO:0015979(photosynthesis)	00195(Photosynthesis)	K03541	NA
0	CSS0035636	CSS0035636	4.80998	2.43481	0.982222	0.619	0.291	0	0	photosystem II reaction center W protein, chloroplastic-like [Olea europaea var. sylvestris]	GO:0003674(molecular_function);GO:0009507(chloroplast);GO:0009523(photosystem II);GO:0009535(chloroplast thylakoid membrane);GO:0015979(photosynthesis);GO:0016021(integral component of membrane);GO:0042549(photosystem II stabilization)	00195(Photosynthesis)	K02721	NA
0	CSS0039464	CSS0039464	1.76937	0.896087	0.981527	0.366	0.086	0	0	ABC transporter C family member 9 like [Actinidia chinensis var. chinensis]	GO:0000325(plant-type vacuole);GO:0005524(ATP binding);GO:0005773(vacuole);GO:0005774(vacuolar membrane);GO:0005886(plasma membrane);GO:0008281(sulfonylurea receptor activity);GO:0008559(xenobiotic transmembrane transporting ATPase activity);GO:0009651(response to salt stress);GO:0016021(integral component of membrane);GO:0030007(cellular potassium ion homeostasis);GO:0042626(ATPase activity, cou…	02010(ABC transporters)	K05665	NA
0	CSS0027444	CSS0027444	5.35175	2.71602	0.978517	0.641	0.282	0	0	Protein DETOXIFICATION like [Actinidia chinensis var. chinensis]	GO:0005774(vacuolar membrane);GO:0006855(drug transmembrane transport);GO:0015299(solute:proton antiporter activity)	NA	NA	NA
0	CSS0005060	CSS0005060	2.74018	1.39158	0.977546	0.468	0.143	0	0	transcription factor MYB5d [Camellia sinensis]	GO:0000981(RNA polymerase II transcription factor activity, sequence-specific DNA binding);GO:0001135(transcription factor activity, RNA polymerase II transcription factor recruiting);GO:0003677(DNA binding);GO:0003700(DNA binding transcription factor activity);GO:0005515(protein binding);GO:0005634(nucleus);GO:0006351(transcription, DNA-templated);GO:0006355(regulation of transcription, DNA-temp…	NA	NA	NA
0	CSS0032956	CSS0032956	2.56636	1.30766	0.97273	0.46	0.14	0	0	transcription factor MYB5d [Camellia sinensis]	GO:0000981(RNA polymerase II transcription factor activity, sequence-specific DNA binding);GO:0001135(transcription factor activity, RNA polymerase II transcription factor recruiting);GO:0003677(DNA binding);GO:0003700(DNA binding transcription factor activity);GO:0005634(nucleus);GO:0006351(transcription, DNA-templated);GO:0006355(regulation of transcription, DNA-templated);GO:0006357(regulation…	NA	NA	NA
0	CSS0049545	CSS0049545	9.46983	4.83911	0.968598	0.804	0.514	0	0	Ribulose bisphosphate carboxylase/oxygenase activase 1, chloroplastic [Vitis vinifera]	GO:0005524(ATP binding);GO:0005618(cell wall);GO:0005634(nucleus);GO:0009409(response to cold);GO:0009416(response to light stimulus);GO:0009507(chloroplast);GO:0009535(chloroplast thylakoid membrane);GO:0009570(chloroplast stroma);GO:0009579(thylakoid);GO:0009753(response to jasmonic acid);GO:0009941(chloroplast envelope);GO:0010150(leaf senescence);GO:0010287(plastoglobule);GO:0010319(stromule)…	03010(Ribosome)	K02960	NA
0	CSS0016981	CSS0016981	4.15602	2.12664	0.966627	0.574	0.261	0	0	oxygen-evolving enhancer protein [Camellia sinensis]	GO:0005509(calcium ion binding);GO:0005515(protein binding);GO:0008266(poly(U) RNA binding);GO:0009507(chloroplast);GO:0009534(chloroplast thylakoid);GO:0009535(chloroplast thylakoid membrane);GO:0009543(chloroplast thylakoid lumen);GO:0009570(chloroplast stroma);GO:0009579(thylakoid);GO:0009654(photosystem II oxygen evolving complex);GO:0010205(photoinhibition);GO:0010207(photosystem II assembly…	00195(Photosynthesis)	K02716	NA
0	CSS0009065	CSS0009065	2.29418	1.17408	0.966447	0.396	0.117	0	0	enhanced disease susceptibility 5 [Camptotheca acuminata]	GO:0006855(drug transmembrane transport)	NA	NA	NA
0	CSS0041448	CSS0041448	9.54812	4.89001	0.965378	0.769	0.458	0	0	phenylalanine ammonia-lyase [Camellia sinensis]	GO:0005515(protein binding);GO:0005737(cytoplasm);GO:0005829(cytosol);GO:0006559(L-phenylalanine catabolic process);GO:0006952(defense response);GO:0006979(response to oxidative stress);GO:0009611(response to wounding);GO:0009699(phenylpropanoid biosynthetic process);GO:0009800(cinnamic acid biosynthetic process);GO:0045548(phenylalanine ammonia-lyase activity);GO:0080167(response to karrikin)	00360(Phenylalanine metabolism);00940(Phenylpropanoid biosynthesis)	K10775	EC:4.3.1.24
0	CSS0027450	CSS0027450	4.87851	2.50664	0.960685	0.649	0.321	0	0	NA	NA	NA	NA	NA
0	CSS0028845	CSS0028845	1.52214	0.782589	0.959778	0.292	0.059	0	0	transcription factor MYB5e [Camellia sinensis]	GO:0000981(RNA polymerase II transcription factor activity, sequence-specific DNA binding);GO:0001135(transcription factor activity, RNA polymerase II transcription factor recruiting);GO:0003677(DNA binding);GO:0003700(DNA binding transcription factor activity);GO:0005515(protein binding);GO:0005634(nucleus);GO:0006351(transcription, DNA-templated);GO:0006355(regulation of transcription, DNA-temp…	NA	NA	NA
0	CSS0028154	CSS0028154	2.39879	1.23539	0.957344	0.418	0.136	0	0	pyrophosphate-energized vacuolar membrane proton pump 1 [Camellia oleifera]	GO:0000325(plant-type vacuole);GO:0004427(inorganic diphosphatase activity);GO:0005739(mitochondrion);GO:0005773(vacuole);GO:0005774(vacuolar membrane);GO:0005794(Golgi apparatus);GO:0005829(cytosol);GO:0005886(plasma membrane);GO:0009414(response to water deprivation);GO:0009507(chloroplast);GO:0009651(response to salt stress);GO:0009678(hydrogen-translocating pyrophosphatase activity);GO:000970…	00190(Oxidative phosphorylation)	K01507	EC:3.6.1.1
0	CSS0013949	CSS0013949	5.46051	2.82132	0.952667	0.668	0.354	0	0	chloroplast ferredoxin I [Camellia sinensis]	GO:0009055(electron transfer activity);GO:0009507(chloroplast);GO:0009570(chloroplast stroma);GO:0022900(electron transport chain);GO:0046872(metal ion binding);GO:0051537(2 iron, 2 sulfur cluster binding);GO:0080167(response to karrikin)	00195(Photosynthesis)	K02639	NA
0	CSS0030597	CSS0030597	37.1393	19.262	0.947188	0.981	0.863	0	0	RecName: Full=Chalcone synthase 2; AltName: Full=Naringenin-chalcone synthase 2	GO:0042803(protein homodimerization activity)	00941(Flavonoid biosynthesis);04712(Circadian rhythm - plant)	K00660	EC:2.3.1.74
0	CSS0028096	CSS0028096	8.97353	4.68443	0.937804	0.848	0.532	0	0	malate dehydrogenase [NADP], chloroplastic [Quercus suber]	GO:0005737(cytoplasm);GO:0005739(mitochondrion);GO:0005975(carbohydrate metabolic process);GO:0006099(tricarboxylic acid cycle);GO:0006107(oxaloacetate metabolic process);GO:0006108(malate metabolic process);GO:0006734(NADH metabolic process);GO:0008746(NAD(P)+ transhydrogenase activity);GO:0009507(chloroplast);GO:0009570(chloroplast stroma);GO:0009579(thylakoid);GO:0009941(chloroplast envelope);…	00620(Pyruvate metabolism);00710(Carbon fixation in photosynthetic organisms)	K00051	EC:1.1.1.82
0	CSS0028943	CSS0028943	6.61733	3.46367	0.933949	0.754	0.416	0	0	hypothetical protein VITISV_021576 [Vitis vinifera]	GO:0004365(glyceraldehyde-3-phosphate dehydrogenase (NAD+) (phosphorylating) activity);GO:0005829(cytosol);GO:0006006(glucose metabolic process);GO:0006096(glycolytic process);GO:0009409(response to cold);GO:0009416(response to light stimulus);GO:0009507(chloroplast);GO:0009535(chloroplast thylakoid membrane);GO:0009570(chloroplast stroma);GO:0009744(response to sucrose);GO:0009941(chloroplast en…	00710(Carbon fixation in photosynthetic organisms)	K05298	EC:1.2.1.13
0	CSS0049873	CSS0049873	4.22449	2.21502	0.931457	0.63	0.28	0	0	Protein TSS like [Actinidia chinensis var. chinensis]	GO:0005634(nucleus);GO:0005737(cytoplasm);GO:0005829(cytosol)	NA	NA	NA
0	CSS0031347	CSS0031347	6.23365	3.27151	0.93012	0.73	0.373	0	0	Cysteine proteinase [Actinidia chinensis var. chinensis]	GO:0004197(cysteine-type endopeptidase activity);GO:0005615(extracellular space);GO:0005764(lysosome);GO:0051603(proteolysis involved in cellular protein catabolic process)	04145(Phagosome)	K01365	EC:3.4.22.15
0	CSS0043679	CSS0043679	6.40093	3.36964	0.925687	0.705	0.407	0	0	PREDICTED: photosystem II 22 kDa protein, chloroplastic [Vitis vinifera]	GO:0009507(chloroplast);GO:0009517(PSII associated light-harvesting complex II);GO:0009523(photosystem II);GO:0009534(chloroplast thylakoid);GO:0009535(chloroplast thylakoid membrane);GO:0009579(thylakoid);GO:0010027(thylakoid membrane organization);GO:0010196(nonphotochemical quenching);GO:0015979(photosynthesis);GO:0016020(membrane);GO:0016021(integral component of membrane);GO:0016168(chloroph…	00195(Photosynthesis)	K03542	NA
0	CSS0010636	CSS0010636	7.21931	3.81059	0.921848	0.731	0.439	0	0	Chlorophyll a-b binding protein CP24 10A like [Actinidia chinensis var. chinensis]	GO:0009416(response to light stimulus);GO:0009535(chloroplast thylakoid membrane);GO:0009768(photosynthesis, light harvesting in photosystem I);GO:0009941(chloroplast envelope);GO:0010287(plastoglobule);GO:0016168(chlorophyll binding);GO:0031409(pigment binding)	00196(Photosynthesis - antenna proteins)	K08917	NA
0	CSS0011810	CSS0011810	4.31858	2.29095	0.914608	0.601	0.271	0	0	NA	NA	NA	NA	NA
0	CSS0043498	CSS0043498	2.09745	1.11282	0.914415	0.407	0.129	0	0	hypothetical protein, partial [Camellia sinensis]	GO:0005576(extracellular region);GO:0007267(cell-cell signaling);GO:0010375(stomatal complex patterning);GO:0019901(protein kinase binding);GO:0048046(apoplast);GO:2000038(regulation of stomatal complex development);GO:2000123(positive regulation of stomatal complex development)	NA	NA	NA
0	CSS0001177	CSS0001177	2.55863	1.36744	0.903886	0.455	0.168	0	0	Serine--glyoxylate aminotransferase [Actinidia chinensis var. chinensis]	GO:0004760(serine-pyruvate transaminase activity);GO:0005777(peroxisome);GO:0005886(plasma membrane);GO:0008453(alanine-glyoxylate transaminase activity);GO:0009507(chloroplast);GO:0009570(chloroplast stroma);GO:0009853(photorespiration);GO:0016020(membrane);GO:0019265(glycine biosynthetic process, by transamination of glyoxylate);GO:0048046(apoplast);GO:0050281(serine-glyoxylate transaminase act…	00630(Glyoxylate and dicarboxylate metabolism);00250(Alanine, aspartate and glutamate metabolism);00260(Glycine, serine and threonine metabolism);04146(Peroxisome)	K00830	EC:2.6.1.44;EC:2.6.1.45
0	CSS0018493	CSS0018493	1.1468	0.616173	0.896201	0.228	0.031	0	0	uncharacterized protein LOC111276113 [Durio zibethinus]	GO:0003676(nucleic acid binding);GO:0003700(DNA binding transcription factor activity);GO:0005634(nucleus);GO:0006355(regulation of transcription, DNA-templated);GO:0008270(zinc ion binding)	NA	NA	NA
0	CSS0035581	CSS0035581	8.29291	4.46295	0.893882	0.777	0.492	0	0	photosystem I reaction center subunit VI, chloroplastic [Populus trichocarpa]	GO:0003674(molecular_function);GO:0009507(chloroplast);GO:0009534(chloroplast thylakoid);GO:0009535(chloroplast thylakoid membrane);GO:0009538(photosystem I reaction center);GO:0009579(thylakoid);GO:0009735(response to cytokinin);GO:0010287(plastoglobule);GO:0015979(photosynthesis);GO:0016020(membrane);GO:0016021(integral component of membrane)	00195(Photosynthesis)	K02695	NA
0	CSS0037113	CSS0037113	2.23564	1.20758	0.888568	0.372	0.132	0	0	Protein NRT1/ PTR FAMILY 6.3 like [Actinidia chinensis var. chinensis]	GO:0005215(transporter activity);GO:0005515(protein binding);GO:0005886(plasma membrane);GO:0006857(oligopeptide transport);GO:0009414(response to water deprivation);GO:0009635(response to herbicide);GO:0009734(auxin-activated signaling pathway);GO:0010167(response to nitrate);GO:0015112(nitrate transmembrane transporter activity);GO:0015293(symporter activity);GO:0015706(nitrate transport);GO:00…	NA	NA	NA
0	CSS0005211	CSS0005211	2.14859	1.16211	0.88664	0.399	0.132	0	0	peroxisomal (S)-2-hydroxy-acid oxidase isoform X1 [Manihot esculenta]	GO:0005634(nucleus);GO:0005777(peroxisome);GO:0005829(cytosol);GO:0008891(glycolate oxidase activity);GO:0009506(plasmodesma);GO:0009507(chloroplast);GO:0009570(chloroplast stroma);GO:0009735(response to cytokinin);GO:0009854(oxidative photosynthetic carbon pathway);GO:0010181(FMN binding);GO:0016020(membrane);GO:0016491(oxidoreductase activity);GO:0022626(cytosolic ribosome);GO:0042742(defense r…	00630(Glyoxylate and dicarboxylate metabolism);04146(Peroxisome)	K11517	EC:1.1.3.15
0	CSS0003942	CSS0003942	9.62282	5.21103	0.884892	0.787	0.481	0	0	PREDICTED: uncharacterized hydrolase C22A12.06c [Musa acuminata subsp. malaccensis]	GO:0004146(dihydrofolate reductase activity);GO:0009507(chloroplast)	04016(MAPK signaling pathway - plant);04070(Phosphatidylinositol signaling system);04626(Plant-pathogen interaction)	K02183	NA
0	CSS0018005	CSS0018005	5.30484	2.87695	0.882768	0.682	0.361	0	0	chlorophyll a-b binding protein 8, chloroplastic [Quercus suber]	GO:0009416(response to light stimulus);GO:0009535(chloroplast thylakoid membrane);GO:0009768(photosynthesis, light harvesting in photosystem I);GO:0009941(chloroplast envelope);GO:0010287(plastoglobule);GO:0016168(chlorophyll binding);GO:0031409(pigment binding)	00196(Photosynthesis - antenna proteins)	K08909	NA
0	CSS0047427	CSS0047427	4.16218	2.25996	0.881045	0.618	0.286	0	0	Formate dehydrogenase subunit alpha like [Actinidia chinensis var. chinensis]	GO:0005576(extracellular region);GO:0008150(biological_process);GO:0016874(ligase activity)	NA	NA	NA
0	CSS0008923	CSS0008923	6.76899	3.68528	0.877165	0.603	0.319	0	0	beta-glucosidase 1 GH5 family [Camellia sinensis]	GO:0000324(fungal-type vacuole);GO:0000935(division septum);GO:0004338(glucan exo-1,3-beta-glucosidase activity);GO:0005576(extracellular region);GO:0009277(fungal-type cell wall);GO:0009986(cell surface);GO:0031589(cell-substrate adhesion);GO:0044011(single-species biofilm formation on inanimate substrate);GO:0044407(single-species biofilm formation in or on host organism);GO:0046557(glucan endo…	00500(Starch and sucrose metabolism)	K01210	EC:3.2.1.58
0	CSS0031730	CSS0031730	1.29554	0.707378	0.873004	0.261	0.048	0	0	Gibberellin 2-beta-dioxygenase [Actinidia chinensis var. chinensis]	GO:0051213(dioxygenase activity)	00904(Diterpenoid biosynthesis)	K04125	EC:1.14.11.13
0	CSS0006418	CSS0006418	1.31952	0.722063	0.869818	0.277	0.053	0	0	Serine hydroxymethyltransferase [Actinidia chinensis var. chinensis]	GO:0004372(glycine hydroxymethyltransferase activity);GO:0005515(protein binding);GO:0005634(nucleus);GO:0005739(mitochondrion);GO:0005759(mitochondrial matrix);GO:0005829(cytosol);GO:0005886(plasma membrane);GO:0006544(glycine metabolic process);GO:0006563(L-serine metabolic process);GO:0007623(circadian rhythm);GO:0008266(poly(U) RNA binding);GO:0009409(response to cold);GO:0009416(response to …	00630(Glyoxylate and dicarboxylate metabolism);00260(Glycine, serine and threonine metabolism);00460(Cyanoamino acid metabolism);00670(One carbon pool by folate)	K00600	EC:2.1.2.1
0	CSS0034420	CSS0034420	1.61774	0.887842	0.865602	0.301	0.082	0	0	Myb-related protein [Actinidia chinensis var. chinensis]	GO:0000981(RNA polymerase II transcription factor activity, sequence-specific DNA binding);GO:0001135(transcription factor activity, RNA polymerase II transcription factor recruiting);GO:0003677(DNA binding);GO:0003700(DNA binding transcription factor activity);GO:0005634(nucleus);GO:0006351(transcription, DNA-templated);GO:0006355(regulation of transcription, DNA-templated);GO:0006357(regulation…	NA	NA	NA
0	CSS0029159	CSS0029159	2.55639	1.40613	0.862379	0.503	0.188	0	0	Hippocampus abundant transcript-like protein [Actinidia chinensis var. chinensis]	GO:0005215(transporter activity);GO:0016021(integral component of membrane);GO:0055085(transmembrane transport)	NA	NA	NA
0	CSS0017161	CSS0017161	3.87299	2.13362	0.860143	0.487	0.217	0	0	Heavy metal-associated isoprenylated plant protein, partial [Actinidia chinensis var. chinensis]	GO:0005737(cytoplasm);GO:0030001(metal ion transport);GO:0046914(transition metal ion binding);GO:0046916(cellular transition metal ion homeostasis)	NA	NA	NA
0	CSS0014741	CSS0014741	1.21041	0.667136	0.859437	0.26	0.047	0	0	Polygalacturonase [Actinidia chinensis var. chinensis]	GO:0004650(polygalacturonase activity);GO:0005576(extracellular region);GO:0005975(carbohydrate metabolic process);GO:0016829(lyase activity);GO:0071555(cell wall organization)	00040(Pentose and glucuronate interconversions)	K01184	EC:3.2.1.15
0	CSS0048049	CSS0048049	2.00226	1.10416	0.858683	0.427	0.139	0	0	probable amino acid permease 7 [Sesamum indicum]	GO:0003333(amino acid transmembrane transport);GO:0005886(plasma membrane);GO:0015171(amino acid transmembrane transporter activity)	NA	NA	NA
0	CSS0032115	CSS0032115	2.11818	1.17045	0.855771	0.402	0.138	0	0	UDP-glycosyltransferase 84A22 [Camellia sinensis]	GO:0009813(flavonoid biosynthetic process);GO:0043231(intracellular membrane-bounded organelle);GO:0052696(flavonoid glucuronidation);GO:0080043(quercetin 3-O-glucosyltransferase activity);GO:0080044(quercetin 7-O-glucosyltransferase activity)	NA	NA	NA
0	CSS0014491	CSS0014491	2.56913	1.42474	0.850584	0.505	0.185	0	0	E3 ubiquitin-protein like [Actinidia chinensis var. chinensis]	GO:0000278(mitotic cell cycle);GO:0016021(integral component of membrane)	NA	NA	NA
0	CSS0043088	CSS0043088	2.37785	1.31933	0.84985	0.434	0.159	0	0	UDP-glycosyltransferase 84A22 [Camellia sinensis]	GO:0009813(flavonoid biosynthetic process);GO:0043231(intracellular membrane-bounded organelle);GO:0052696(flavonoid glucuronidation);GO:0080043(quercetin 3-O-glucosyltransferase activity);GO:0080044(quercetin 7-O-glucosyltransferase activity)	NA	NA	NA
0	CSS0041235	CSS0041235	3.36003	1.86854	0.846563	0.558	0.255	0	0	phosphoribulokinase 1 [Diospyros kaki]	GO:0004849(uridine kinase activity);GO:0005829(cytosol);GO:0006206(pyrimidine nucleobase metabolic process);GO:0009507(chloroplast);GO:0043097(pyrimidine nucleoside salvage)	00710(Carbon fixation in photosynthetic organisms)	K00855	EC:2.7.1.19
0	CSS0038817	CSS0038817	3.19668	1.78202	0.843063	0.542	0.242	0	0	Peroxisomal (S)-2-hydroxy-acid oxidase [Actinidia chinensis var. chinensis]	GO:0005634(nucleus);GO:0005777(peroxisome);GO:0005829(cytosol);GO:0008891(glycolate oxidase activity);GO:0009506(plasmodesma);GO:0009507(chloroplast);GO:0009570(chloroplast stroma);GO:0009735(response to cytokinin);GO:0009854(oxidative photosynthetic carbon pathway);GO:0010181(FMN binding);GO:0016020(membrane);GO:0016491(oxidoreductase activity);GO:0022626(cytosolic ribosome);GO:0042742(defense r…	00630(Glyoxylate and dicarboxylate metabolism);04146(Peroxisome)	K11517	EC:1.1.3.15
0	CSS0012497	CSS0012497	3.67462	2.05908	0.835598	0.553	0.268	0	0	PREDICTED: photosystem II core complex proteins psbY, chloroplastic [Vitis vinifera]	GO:0009507(chloroplast);GO:0009523(photosystem II);GO:0009533(chloroplast stromal thylakoid);GO:0009535(chloroplast thylakoid membrane);GO:0010205(photoinhibition);GO:0015979(photosynthesis);GO:0016021(integral component of membrane);GO:0030095(chloroplast photosystem II);GO:0030145(manganese ion binding);GO:0045454(cell redox homeostasis)	00195(Photosynthesis)	K02723	NA
0	CSS0020300	CSS0020300	2.09894	1.17667	0.834954	0.379	0.126	0	0	Cinnamoyl-CoA reductase-like [Actinidia chinensis var. chinensis]	GO:0005634(nucleus);GO:0009809(lignin biosynthetic process);GO:0016621(cinnamoyl-CoA reductase activity);GO:0055114(oxidation-reduction process)	00940(Phenylpropanoid biosynthesis)	K09753	EC:1.2.1.44
0	CSS0009229	CSS0009229	2.80363	1.57701	0.830099	0.492	0.211	0	0	protein CURVATURE THYLAKOID 1B, chloroplastic [Vigna unguiculata]	GO:0003677(DNA binding);GO:0009295(nucleoid);GO:0009507(chloroplast);GO:0009508(plastid chromosome);GO:0009534(chloroplast thylakoid);GO:0009535(chloroplast thylakoid membrane);GO:0009579(thylakoid);GO:0009737(response to abscisic acid);GO:0009773(photosynthetic electron transport in photosystem I);GO:0009941(chloroplast envelope);GO:0016021(integral component of membrane);GO:0030093(chloroplast …	00562(Inositol phosphate metabolism);04070(Phosphatidylinositol signaling system)	K01092	EC:3.1.3.25
0	CSS0004730	CSS0004730	2.23413	1.26098	0.82517	0.42	0.157	0	0	Phospholipid-transporting ATPase 9 [Actinidia chinensis var. chinensis]	GO:0004012(phospholipid-translocating ATPase activity);GO:0005802(trans-Golgi network);GO:0005886(plasma membrane);GO:0048194(Golgi vesicle budding)	NA	NA	NA
0	CSS0006043	CSS0006043	1.54113	0.877608	0.812342	0.294	0.083	0	0	Chaperone protein like [Actinidia chinensis var. chinensis]	GO:0006457(protein folding);GO:0009507(chloroplast)	NA	NA	NA
0	CSS0022757	CSS0022757	1.91048	1.09044	0.809022	0.354	0.12	0	0	transcription factor R2R3-MYB2 [Camellia sinensis]	GO:0000981(RNA polymerase II transcription factor activity, sequence-specific DNA binding);GO:0001135(transcription factor activity, RNA polymerase II transcription factor recruiting);GO:0003677(DNA binding);GO:0003700(DNA binding transcription factor activity);GO:0005515(protein binding);GO:0005634(nucleus);GO:0006351(transcription, DNA-templated);GO:0006357(regulation of transcription by RNA po…	NA	NA	NA
0	CSS0020424	CSS0020424	2.12307	1.21499	0.805214	0.396	0.152	0	0	Photosystem II protein [Actinidia chinensis var. chinensis]	NA	NA	NA	NA
0	CSS0041999	CSS0041999	6.52378	3.74089	0.802326	0.649	0.347	0	0	germin-like protein 2 [Camellia sinensis]	GO:0005618(cell wall);GO:0033609(oxalate metabolic process);GO:0046564(oxalate decarboxylase activity)	NA	NA	NA
0	CSS0045126	CSS0045126	4.38791	2.52161	0.799186	0.606	0.329	0	0	Formimidoyltetrahydrofolate cyclodeaminase [Actinidia chinensis var. chinensis]	GO:0005761(mitochondrial ribosome)	00562(Inositol phosphate metabolism);04070(Phosphatidylinositol signaling system)	K01092	EC:3.1.3.25
0	CSS0003036	CSS0003036	7.09397	4.09484	0.792789	0.793	0.494	0	0	Beta-hexosaminidase [Actinidia chinensis var. chinensis]	GO:0004563(beta-N-acetylhexosaminidase activity);GO:0005618(cell wall);GO:0005886(plasma membrane);GO:0005975(carbohydrate metabolic process);GO:0009505(plant-type cell wall);GO:0015929(hexosaminidase activity);GO:0102148(N-acetyl-beta-D-galactosaminidase activity)	00520(Amino sugar and nucleotide sugar metabolism);00531(Glycosaminoglycan degradation);00603(Glycosphingolipid biosynthesis - globo and isoglobo series);00604(Glycosphingolipid biosynthesis - ganglio series);00511(Other glycan degradation)	K12373	EC:3.2.1.52
0	CSS0016246	CSS0016246	2.0361	1.17664	0.791135	0.381	0.136	0	0	4-coumarate-CoA ligase [Camellia sinensis]	GO:0005524(ATP binding);GO:0005634(nucleus);GO:0008152(metabolic process);GO:0009411(response to UV);GO:0009611(response to wounding);GO:0009620(response to fungus);GO:0009698(phenylpropanoid metabolic process);GO:0016207(4-coumarate-CoA ligase activity);GO:0016874(ligase activity)	00360(Phenylalanine metabolism);00130(Ubiquinone and other terpenoid-quinone biosynthesis);00940(Phenylpropanoid biosynthesis)	K01904	EC:6.2.1.12
0	CSS0018555	CSS0018555	8.63447	5.00163	0.787711	0.826	0.537	0	0	Protein TSS like [Actinidia chinensis var. chinensis]	GO:0005737(cytoplasm);GO:0005829(cytosol);GO:0008150(biological_process)	NA	NA	NA
0	CSS0013771	CSS0013771	3.14233	1.83096	0.779236	0.541	0.249	0	0	Uclacyanin 1 like [Actinidia chinensis var. chinensis]	GO:0046658(anchored component of plasma membrane)	NA	NA	NA
0	CSS0044489	CSS0044489	2.39032	1.40402	0.767637	0.424	0.186	0	0	uncharacterized protein LOC112008636 [Quercus suber]	GO:0003674(molecular_function);GO:0009507(chloroplast);GO:0009523(photosystem II);GO:0009535(chloroplast thylakoid membrane);GO:0015979(photosynthesis);GO:0016021(integral component of membrane)	NA	NA	NA
0	CSS0002649	CSS0002649	2.93824	1.73068	0.763613	0.519	0.249	0	0	RNA recognition motif domain protein [Actinidia chinensis var. chinensis]	GO:0003723(RNA binding);GO:0003729(mRNA binding);GO:0006397(mRNA processing);GO:0008266(poly(U) RNA binding);GO:0009409(response to cold);GO:0009507(chloroplast);GO:0009534(chloroplast thylakoid);GO:0009535(chloroplast thylakoid membrane);GO:0009570(chloroplast stroma);GO:0009579(thylakoid);GO:0009737(response to abscisic acid);GO:0009941(chloroplast envelope);GO:0010319(stromule);GO:0045087(inna…	NA	NA	NA
0	CSS0016317	CSS0016317	4.31761	2.55358	0.757711	0.62	0.335	0	0	magnesium chelatase H subunit [Camellia sinensis]	GO:0005515(protein binding);GO:0005524(ATP binding);GO:0005739(mitochondrion);GO:0009507(chloroplast);GO:0009570(chloroplast stroma);GO:0009706(chloroplast inner membrane);GO:0010007(magnesium chelatase complex);GO:0015979(photosynthesis);GO:0015995(chlorophyll biosynthetic process);GO:0016851(magnesium chelatase activity)	00860(Porphyrin and chlorophyll metabolism)	K03403	EC:6.6.1.1
0	CSS0008936	CSS0008936	1.50694	0.89159	0.757166	0.288	0.091	0	0	hypothetical protein CEY00_Acc15761 [Actinidia chinensis var. chinensis]	NA	NA	NA	NA
0	CSS0006514	CSS0006514	2.80984	1.66535	0.754667	0.466	0.215	0	0	Hydrophobic seed protein [Actinidia chinensis var. chinensis]	GO:0006869(lipid transport);GO:0008289(lipid binding);GO:0009506(plasmodesma);GO:0009507(chloroplast);GO:0009535(chloroplast thylakoid membrane);GO:0016020(membrane);GO:0048046(apoplast)	NA	NA	NA
0	CSS0029151	CSS0029151	0.835964	0.497476	0.748813	0.189	0.019	0	0	GATA transcription factor [Actinidia chinensis var. chinensis]	GO:0000977(RNA polymerase II regulatory region sequence-specific DNA binding);GO:0001085(RNA polymerase II transcription factor binding);GO:0001228(transcriptional activator activity, RNA polymerase II transcription regulatory region sequence-specific DNA binding);GO:0003682(chromatin binding);GO:0005634(nucleus);GO:0005667(transcription factor complex);GO:0030154(cell differentiation)	NA	NA	NA
0	CSS0041418	CSS0041418	2.36531	1.4114	0.744905	0.464	0.2	0	0	Thylakoid lumenal protein [Actinidia chinensis var. chinensis]	GO:0000302(response to reactive oxygen species);GO:0004130(cytochrome-c peroxidase activity);GO:0004601(peroxidase activity);GO:0005515(protein binding);GO:0005634(nucleus);GO:0005737(cytoplasm);GO:0006979(response to oxidative stress);GO:0009507(chloroplast);GO:0009534(chloroplast thylakoid);GO:0009535(chloroplast thylakoid membrane);GO:0009543(chloroplast thylakoid lumen);GO:0009579(thylakoid);…	00053(Ascorbate and aldarate metabolism);00480(Glutathione metabolism)	K00434	EC:1.11.1.11
0	CSS0041255	CSS0041255	3.10802	1.85982	0.740836	0.52	0.259	0	0	50S ribosomal protein L15, chloroplastic [Olea europaea var. sylvestris]	GO:0003735(structural constituent of ribosome)	03010(Ribosome)	K02876	NA
0	CSS0012583	CSS0012583	1.72015	1.03079	0.738781	0.373	0.131	0	0	PREDICTED: transcription factor bHLH96 [Nelumbo nucifera]	GO:0005634(nucleus)	NA	NA	NA
0	CSS0022105	CSS0022105	1.98863	1.19647	0.732992	0.386	0.156	0	0	16kda membrane protein [Camellia sinensis]	GO:0005515(protein binding);GO:0005739(mitochondrion);GO:0009507(chloroplast);GO:0009522(photosystem I);GO:0009535(chloroplast thylakoid membrane);GO:0009579(thylakoid);GO:0009767(photosynthetic electron transport chain);GO:0009768(photosynthesis, light harvesting in photosystem I);GO:0016021(integral component of membrane)	00195(Photosynthesis)	K14332	NA
0	CSS0041588	CSS0041588	0.948578	0.570912	0.732498	0.226	0.04	0	0	root phototropism protein 3-like [Durio zibethinus]	GO:0005886(plasma membrane);GO:0009416(response to light stimulus)	NA	NA	NA
0	CSS0032257	CSS0032257	1.8968	1.14198	0.732034	0.383	0.145	0	0	hypothetical protein CEY00_Acc31046 [Actinidia chinensis var. chinensis]	GO:0003674(molecular_function);GO:0008150(biological_process);GO:0009507(chloroplast);GO:0009534(chloroplast thylakoid);GO:0009535(chloroplast thylakoid membrane);GO:0009543(chloroplast thylakoid lumen);GO:0009579(thylakoid)	NA	NA	NA
0	CSS0024901	CSS0024901	1.95414	1.17734	0.731005	0.395	0.152	0	0	fructose-bisphosphate aldolase 3 [Camellia oleifera]	GO:0004332(fructose-bisphosphate aldolase activity);GO:0006094(gluconeogenesis);GO:0006096(glycolytic process);GO:0006098(pentose-phosphate shunt);GO:0009507(chloroplast);GO:0009570(chloroplast stroma);GO:0009579(thylakoid);GO:0009737(response to abscisic acid);GO:0009941(chloroplast envelope);GO:0010287(plastoglobule);GO:0016020(membrane);GO:0046686(response to cadmium ion);GO:0048046(apoplast)	00010(Glycolysis / Gluconeogenesis);00030(Pentose phosphate pathway);00051(Fructose and mannose metabolism);00710(Carbon fixation in photosynthetic organisms)	K01623	EC:4.1.2.13
0	CSS0002115	CSS0002115	2.21267	1.33597	0.7279	0.432	0.172	0	0	Pollen allergen Che a 1 like [Actinidia chinensis var. chinensis]	GO:0003674(molecular_function);GO:0008150(biological_process);GO:0016021(integral component of membrane)	00900(Terpenoid backbone biosynthesis)	K15889	EC:3.1.1.-
0	CSS0001444	CSS0001444	3.25804	1.96778	0.727434	0.553	0.277	0	0	Calcium sensing receptor like [Actinidia chinensis var. chinensis]	NA	NA	NA	NA
0	CSS0002534	CSS0002534	10.4434	6.32984	0.722352	0.806	0.518	0	0	Aspartyl protease [Actinidia chinensis var. chinensis]	GO:0004190(aspartic-type endopeptidase activity);GO:0006508(proteolysis);GO:0030163(protein catabolic process)	NA	NA	NA
0	CSS0002726	CSS0002726	4.01932	2.4421	0.71883	0.541	0.28	0	0	cytochrome P450 704C1-like protein [Camellia sinensis]	GO:0004497(monooxygenase activity);GO:0005506(iron ion binding);GO:0005783(endoplasmic reticulum);GO:0016021(integral component of membrane);GO:0016705(oxidoreductase activity, acting on paired donors, with incorporation or reduction of molecular oxygen);GO:0019825(oxygen binding);GO:0020037(heme binding);GO:0055114(oxidation-reduction process)	00071(Fatty acid degradation);00073(Cutin, suberine and wax biosynthesis)	K20495	EC:1.14.14.80
0	CSS0012357	CSS0012357	3.89681	2.36767	0.718822	0.629	0.329	0	0	inactive leucine-rich repeat receptor-like protein kinase [Actinidia chinensis var. chinensis]	GO:0004672(protein kinase activity);GO:0004674(protein serine/threonine kinase activity);GO:0005524(ATP binding);GO:0005886(plasma membrane);GO:0006468(protein phosphorylation);GO:0007169(transmembrane receptor protein tyrosine kinase signaling pathway);GO:0016021(integral component of membrane);GO:0016301(kinase activity);GO:0016310(phosphorylation)	NA	NA	NA
0	CSS0015379	CSS0015379	1.38069	0.839253	0.718217	0.294	0.089	0	0	Serine--glyoxylate aminotransferase [Actinidia chinensis var. chinensis]	GO:0004760(serine-pyruvate transaminase activity);GO:0005777(peroxisome);GO:0005886(plasma membrane);GO:0008453(alanine-glyoxylate transaminase activity);GO:0009507(chloroplast);GO:0009570(chloroplast stroma);GO:0009853(photorespiration);GO:0016020(membrane);GO:0019265(glycine biosynthetic process, by transamination of glyoxylate);GO:0048046(apoplast);GO:0050281(serine-glyoxylate transaminase act…	00630(Glyoxylate and dicarboxylate metabolism);00250(Alanine, aspartate and glutamate metabolism);00260(Glycine, serine and threonine metabolism);04146(Peroxisome)	K00830	EC:2.6.1.44;EC:2.6.1.45
0	CSS0047978	CSS0047978	3.32803	2.02378	0.717615	0.565	0.286	0	0	Protein phosphatase [Actinidia chinensis var. chinensis]	GO:0004722(protein serine/threonine phosphatase activity);GO:0005634(nucleus);GO:0005730(nucleolus);GO:0005737(cytoplasm);GO:0006470(protein dephosphorylation);GO:0008287(protein serine/threonine phosphatase complex);GO:0009507(chloroplast);GO:0009570(chloroplast stroma);GO:0009579(thylakoid);GO:0009767(photosynthetic electron transport chain);GO:0016021(integral component of membrane);GO:0016311…	NA	NA	NA
0	CSS0028383	CSS0028383	0.932136	0.567779	0.715212	0.184	0.035	0	0	Fructose-bisphosphate aldolase [Macleaya cordata]	GO:0004332(fructose-bisphosphate aldolase activity);GO:0005515(protein binding);GO:0005737(cytoplasm);GO:0005829(cytosol);GO:0006094(gluconeogenesis);GO:0006096(glycolytic process);GO:0009507(chloroplast)	00010(Glycolysis / Gluconeogenesis);00030(Pentose phosphate pathway);00051(Fructose and mannose metabolism);00710(Carbon fixation in photosynthetic organisms)	K01623	EC:4.1.2.13
0	CSS0012171	CSS0012171	1.14641	0.700925	0.709788	0.277	0.073	0	0	Pre-neck appendage protein [Actinidia chinensis var. chinensis]	GO:0003674(molecular_function);GO:0008150(biological_process);GO:0009507(chloroplast);GO:0016021(integral component of membrane)	NA	NA	NA
0	CSS0022394	CSS0022394	2.86486	1.76144	0.701708	0.515	0.252	0	0	Glutamate--glyoxylate aminotransferase [Actinidia chinensis var. chinensis]	GO:0004021(L-alanine:2-oxoglutarate aminotransferase activity);GO:0005737(cytoplasm);GO:0005777(peroxisome);GO:0005829(cytosol);GO:0008453(alanine-glyoxylate transaminase activity);GO:0009058(biosynthetic process);GO:0009507(chloroplast);GO:0009570(chloroplast stroma);GO:0009853(photorespiration);GO:0030170(pyridoxal phosphate binding);GO:0042853(L-alanine catabolic process);GO:0047958(glycine:2-…	00630(Glyoxylate and dicarboxylate metabolism);00710(Carbon fixation in photosynthetic organisms);00250(Alanine, aspartate and glutamate metabolism);00260(Glycine, serine and threonine metabolism);00220(Arginine biosynthesis)	K14272	EC:2.6.1.4;EC:2.6.1.2
0	CSS0016584	CSS0016584	1.73409	1.06678	0.700915	0.361	0.136	0	0	PREDICTED: glycine cleavage system H protein, mitochondrial [Vitis vinifera]	GO:0004375(glycine dehydrogenase (decarboxylating) activity);GO:0005739(mitochondrion);GO:0005960(glycine cleavage complex);GO:0006546(glycine catabolic process);GO:0009507(chloroplast);GO:0019464(glycine decarboxylation via glycine cleavage system)	00630(Glyoxylate and dicarboxylate metabolism);00260(Glycine, serine and threonine metabolism)	K02437	NA
0	CSS0000687	CSS0000687	1.44354	0.891886	0.694684	0.322	0.107	0	0	PREDICTED: transcription activator GLK1 [Vitis vinifera]	GO:0003677(DNA binding);GO:0003700(DNA binding transcription factor activity);GO:0005515(protein binding);GO:0005634(nucleus);GO:0006351(transcription, DNA-templated);GO:0006355(regulation of transcription, DNA-templated);GO:0009658(chloroplast organization);GO:0009910(negative regulation of flower development);GO:0010380(regulation of chlorophyll biosynthetic process);GO:0045893(positive regulat…	04075(Plant hormone signal transduction)	K14491	NA
0	CSS0038569	CSS0038569	0.859819	0.534415	0.686074	0.206	0.035	0	0	Zinc finger protein like [Actinidia chinensis var. chinensis]	GO:0003700(DNA binding transcription factor activity);GO:0005515(protein binding);GO:0005634(nucleus);GO:0006355(regulation of transcription, DNA-templated);GO:0008270(zinc ion binding);GO:0016020(membrane)	04712(Circadian rhythm - plant)	K12135	NA
0	CSS0026669	CSS0026669	3.65203	2.2731	0.684036	0.584	0.306	0	0	PREDICTED: cytochrome P450 71A1-like isoform X1 [Populus euphratica]	GO:0016020(membrane);GO:0016709(oxidoreductase activity, acting on paired donors, with incorporation or reduction of molecular oxygen, NAD(P)H as one donor, and incorporation of one atom of oxygen);GO:0044550(secondary metabolite biosynthetic process)	00590(Arachidonic acid metabolism);00591(Linoleic acid metabolism)	K07418	EC:1.14.14.1;EC:1.14.14.73
0	CSS0038310	CSS0038310	1.29484	0.808055	0.680249	0.291	0.092	0	0	PREDICTED: transcription factor bHLH96 [Nelumbo nucifera]	GO:0005634(nucleus)	NA	NA	NA
0	CSS0034642	CSS0034642	11.5792	7.31292	0.663022	0.905	0.679	0	0	Thioredoxin-like protein [Actinidia chinensis var. chinensis]	GO:0000103(sulfate assimilation);GO:0005737(cytoplasm);GO:0006457(protein folding);GO:0015035(protein disulfide oxidoreductase activity);GO:0016671(oxidoreductase activity, acting on a sulfur group of donors, disulfide as acceptor);GO:0034599(cellular response to oxidative stress);GO:0045454(cell redox homeostasis);GO:0055114(oxidation-reduction process)	NA	NA	NA
0	CSS0010460	CSS0010460	0.795553	0.502925	0.661615	0.191	0.031	0	0	root phototropism protein 3-like [Durio zibethinus]	GO:0005886(plasma membrane);GO:0009416(response to light stimulus)	NA	NA	NA
0	CSS0036336	CSS0036336	4.46217	2.83244	0.655701	0.661	0.397	0	0	geranylgeranyl diphosphate reductase [Camellia sinensis]	GO:0010189(vitamin E biosynthetic process);GO:0015995(chlorophyll biosynthetic process);GO:0033385(geranylgeranyl diphosphate metabolic process);GO:0033521(phytyl diphosphate biosynthetic process);GO:0045550(geranylgeranyl reductase activity)	00860(Porphyrin and chlorophyll metabolism);00900(Terpenoid backbone biosynthesis)	K10960	EC:1.3.1.83;EC:1.3.1.111
0	CSS0020243	CSS0020243	2.90423	1.84642	0.65343	0.506	0.251	0	0	Biotin carboxylase [Actinidia chinensis var. chinensis]	GO:0003989(acetyl-CoA carboxylase activity);GO:0004075(biotin carboxylase activity);GO:0005524(ATP binding);GO:0005737(cytoplasm);GO:0005829(cytosol);GO:0005886(plasma membrane);GO:0009631(cold acclimation);GO:0009735(response to cytokinin);GO:0009793(embryo development ending in seed dormancy);GO:0009933(meristem structural organization);GO:0010072(primary shoot apical meristem specification);GO…	00620(Pyruvate metabolism);00640(Propanoate metabolism);00061(Fatty acid biosynthesis);00254(Aflatoxin biosynthesis)	K11262	EC:6.4.1.2;EC:6.3.4.14
0	CSS0010865	CSS0010865	31.822	20.366	0.643858	0.978	0.915	0	0	putative cold-inducible protein [Camellia sinensis]	GO:0009409(response to cold);GO:0009507(chloroplast);GO:0009522(photosystem I);GO:0009523(photosystem II);GO:0009535(chloroplast thylakoid membrane);GO:0010030(positive regulation of seed germination);GO:0010117(photoprotection);GO:0010380(regulation of chlorophyll biosynthetic process);GO:0015979(photosynthesis);GO:0016021(integral component of membrane);GO:0016168(chlorophyll binding);GO:003460…	NA	NA	NA
0	CSS0034023	CSS0034023	0.943975	0.60778	0.6352	0.227	0.057	0	0	PREDICTED: cyclin-D5-1-like [Nelumbo nucifera]	GO:0004693(cyclin-dependent protein serine/threonine kinase activity);GO:0005515(protein binding);GO:0005634(nucleus);GO:0042023(DNA endoreduplication);GO:0051301(cell division);GO:0051726(regulation of cell cycle)	NA	NA	NA
0	CSS0015879	CSS0015879	4.90778	3.29882	0.573119	0.621	0.328	0	0	germin-like protein [Camellia sinensis]	GO:0005618(cell wall);GO:0033609(oxalate metabolic process);GO:0046564(oxalate decarboxylase activity)	NA	NA	NA
0	CSS0022547	CSS0022547	3.07058	2.08314	0.559751	0.547	0.288	0	0	Heavy metal-associated isoprenylated plant protein, partial [Actinidia chinensis var. chinensis]	GO:0005737(cytoplasm);GO:0030001(metal ion transport);GO:0046914(transition metal ion binding);GO:0046916(cellular transition metal ion homeostasis)	NA	NA	NA
0	CSS0033133	CSS0033133	14.4925	9.87009	0.554168	0.906	0.692	0	0	aspartyl protease AED3-like [Manihot esculenta]	GO:0004190(aspartic-type endopeptidase activity);GO:0006508(proteolysis);GO:0030163(protein catabolic process)	NA	NA	NA
0	CSS0047533	CSS0047533	13.3098	9.38515	0.504037	0.833	0.583	0	0	Laccase-14 like [Actinidia chinensis var. chinensis]	GO:0005507(copper ion binding);GO:0009809(lignin biosynthetic process);GO:0016722(oxidoreductase activity, oxidizing metal ions)	NA	NA	NA
0	CSS0036608	CSS0036608	1.58327	1.0032	0.658301	0.352	0.135	0	0	Universal stress protein A-like protein [Actinidia chinensis var. chinensis]	GO:0005737(cytoplasm);GO:0006950(response to stress);GO:0016787(hydrolase activity)	NA	NA	NA
0	CSS0041947	CSS0041947	3.7319	2.33741	0.675	0.597	0.335	0	0	Glutamyl-tRNA reductase [Actinidia chinensis var. chinensis]	GO:0005515(protein binding);GO:0006779(porphyrin-containing compound biosynthetic process);GO:0006782(protoporphyrinogen IX biosynthetic process);GO:0006783(heme biosynthetic process);GO:0008883(glutamyl-tRNA reductase activity);GO:0009416(response to light stimulus);GO:0009507(chloroplast);GO:0015995(chlorophyll biosynthetic process);GO:0031969(chloroplast membrane);GO:0050661(NADP binding);GO:0…	00860(Porphyrin and chlorophyll metabolism)	K02492	EC:1.2.1.70
0	CSS0037988	CSS0037988	2.0191	1.24878	0.693189	0.403	0.17	0	0	fructose-bisphosphate aldolase 3 [Camellia oleifera]	GO:0004332(fructose-bisphosphate aldolase activity);GO:0006094(gluconeogenesis);GO:0006096(glycolytic process);GO:0006098(pentose-phosphate shunt);GO:0009507(chloroplast);GO:0009570(chloroplast stroma);GO:0009579(thylakoid);GO:0009737(response to abscisic acid);GO:0009941(chloroplast envelope);GO:0010287(plastoglobule);GO:0016020(membrane);GO:0046686(response to cadmium ion);GO:0048046(apoplast)	00010(Glycolysis / Gluconeogenesis);00030(Pentose phosphate pathway);00051(Fructose and mannose metabolism);00710(Carbon fixation in photosynthetic organisms)	K01623	EC:4.1.2.13
0	CSS0020840	CSS0020840	1.17677	0.683277	0.784285	0.198	0.043	0	0	Polygalacturonase [Actinidia chinensis var. chinensis]	GO:0004650(polygalacturonase activity);GO:0005576(extracellular region);GO:0005975(carbohydrate metabolic process)	00040(Pentose and glucuronate interconversions)	K01184	EC:3.2.1.15
0	CSS0047013	CSS0047013	0.938096	0.588404	0.672929	0.201	0.045	0	0	NA	NA	NA	NA	NA
0	CSS0023090	CSS0023090	3.31	2.08253	0.668491	0.57	0.31	0	0	Fructose-2,6-bisphosphatase [Actinidia chinensis var. chinensis]	GO:0003873(6-phosphofructo-2-kinase activity);GO:0004331(fructose-2,6-bisphosphate 2-phosphatase activity);GO:0005524(ATP binding);GO:0005634(nucleus);GO:0005829(cytosol);GO:0005886(plasma membrane);GO:0006000(fructose metabolic process);GO:0006002(fructose 6-phosphate metabolic process);GO:0006003(fructose 2,6-bisphosphate metabolic process);GO:0043609(regulation of carbon utilization);GO:200107…	00051(Fructose and mannose metabolism)	K01103	EC:2.7.1.105;EC:3.1.3.46
0	CSS0009924	CSS0009924	3.17113	1.96915	0.687423	0.506	0.253	0	0	Phospho-2-dehydro-3-deoxyheptonate aldolase [Actinidia chinensis var. chinensis]	GO:0003849(3-deoxy-7-phosphoheptulonate synthase activity);GO:0009073(aromatic amino acid family biosynthetic process);GO:0009423(chorismate biosynthetic process);GO:0009507(chloroplast);GO:0009536(plastid);GO:0016020(membrane)	00400(Phenylalanine, tyrosine and tryptophan biosynthesis)	K01626	EC:2.5.1.54
0	CSS0029967	CSS0029967	6.34508	4.26585	0.572804	0.775	0.525	0	0	Triose phosphate/phosphate translocator TPT like [Actinidia chinensis var. chinensis]	GO:0034219(carbohydrate transmembrane transport)	NA	NA	NA
0	CSS0009754	CSS0009754	1.43464	0.884568	0.697641	0.315	0.111	0	0	WRKY transcription factor 44 [Camellia sinensis]	GO:0003700(DNA binding transcription factor activity);GO:0005634(nucleus);GO:0006351(transcription, DNA-templated);GO:0006355(regulation of transcription, DNA-templated);GO:0009957(epidermal cell fate specification);GO:0010214(seed coat development);GO:0043565(sequence-specific DNA binding)	04016(MAPK signaling pathway - plant)	K13424	NA
0	CSS0005573	CSS0005573	1.82541	1.12913	0.693007	0.372	0.15	0	0	PREDICTED: peroxiredoxin Q, chloroplastic-like [Nicotiana tabacum]	GO:0005575(cellular_component);GO:0008150(biological_process);GO:0016020(membrane);GO:0016021(integral component of membrane);GO:0016209(antioxidant activity);GO:0016491(oxidoreductase activity);GO:0045454(cell redox homeostasis);GO:0055114(oxidation-reduction process)	NA	NA	NA
0	CSS0004601	CSS0004601	1.81658	1.12115	0.696243	0.366	0.146	0	0	photosystem I reaction center subunit VI-2, chloroplastic [Citrus sinensis]	GO:0003674(molecular_function);GO:0009507(chloroplast);GO:0009534(chloroplast thylakoid);GO:0009535(chloroplast thylakoid membrane);GO:0009538(photosystem I reaction center);GO:0009579(thylakoid);GO:0009735(response to cytokinin);GO:0010287(plastoglobule);GO:0015979(photosynthesis);GO:0016020(membrane);GO:0016021(integral component of membrane)	00195(Photosynthesis)	K02695	NA
0	CSS0018453	CSS0018453	1.13097	0.725254	0.640996	0.255	0.076	0	0	transcription factor MYB5d [Camellia sinensis]	GO:0000981(RNA polymerase II transcription factor activity, sequence-specific DNA binding);GO:0001135(transcription factor activity, RNA polymerase II transcription factor recruiting);GO:0003677(DNA binding);GO:0003700(DNA binding transcription factor activity);GO:0005634(nucleus);GO:0006351(transcription, DNA-templated);GO:0006355(regulation of transcription, DNA-templated);GO:0006357(regulation…	NA	NA	NA
0	CSS0002204	CSS0002204	1.51715	0.979119	0.631805	0.341	0.131	0	6.60163e-306	Serine hydroxymethyltransferase [Actinidia chinensis var. chinensis]	GO:0004372(glycine hydroxymethyltransferase activity);GO:0005515(protein binding);GO:0005634(nucleus);GO:0005739(mitochondrion);GO:0005759(mitochondrial matrix);GO:0005829(cytosol);GO:0005886(plasma membrane);GO:0006544(glycine metabolic process);GO:0006563(L-serine metabolic process);GO:0007623(circadian rhythm);GO:0008266(poly(U) RNA binding);GO:0009409(response to cold);GO:0009416(response to …	00630(Glyoxylate and dicarboxylate metabolism);00260(Glycine, serine and threonine metabolism);00460(Cyanoamino acid metabolism);00670(One carbon pool by folate)	K00600	EC:2.1.2.1
0	CSS0043683	CSS0043683	2.0984	1.28054	0.712541	0.396	0.168	0	8.4305e-306	ATPase [Macleaya cordata]	GO:0009409(response to cold);GO:0009507(chloroplast);GO:0009534(chloroplast thylakoid);GO:0009535(chloroplast thylakoid membrane);GO:0009579(thylakoid);GO:0009735(response to cytokinin);GO:0009772(photosynthetic electron transport in photosystem II);GO:0009773(photosynthetic electron transport in photosystem I);GO:0009941(chloroplast envelope);GO:0010287(plastoglobule);GO:0010319(stromule);GO:001…	00190(Oxidative phosphorylation);00195(Photosynthesis)	K02113	NA
0	CSS0011415	CSS0011415	9.82321	6.64735	0.563415	0.837	0.621	0	2.82471e-305	Phosphatidylserine decarboxylase 2 alpha chain like [Actinidia chinensis var. chinensis]	GO:0004609(phosphatidylserine decarboxylase activity);GO:0005509(calcium ion binding);GO:0005737(cytoplasm);GO:0005783(endoplasmic reticulum);GO:0005789(endoplasmic reticulum membrane);GO:0006646(phosphatidylethanolamine biosynthetic process);GO:0008654(phospholipid biosynthetic process);GO:0097708(intracellular vesicle)	00564(Glycerophospholipid metabolism)	K01613	EC:4.1.1.65
0	CSS0041635	CSS0041635	1.49011	0.881754	0.756967	0.284	0.094	8.39022e-308	3.51424e-303	PREDICTED: serine carboxypeptidase-like 18 isoform X1 [Juglans regia]	GO:0004185(serine-type carboxypeptidase activity);GO:0016747(transferase activity, transferring acyl groups other than amino-acyl groups);GO:0019748(secondary metabolic process);GO:0051603(proteolysis involved in cellular protein catabolic process)	NA	NA	NA
0	CSS0007310	CSS0007310	3.50872	2.25617	0.637073	0.588	0.331	3.54352e-307	1.4842e-302	Glutamine synthetase [Actinidia chinensis var. chinensis]	GO:0004356(glutamate-ammonia ligase activity)	00630(Glyoxylate and dicarboxylate metabolism);00910(Nitrogen metabolism);00250(Alanine, aspartate and glutamate metabolism);00220(Arginine biosynthesis)	K01915	EC:6.3.1.2
0	CSS0013440	CSS0013440	2.21217	1.3716	0.689601	0.422	0.19	4.24992e-306	1.78008e-301	PREDICTED: cytochrome b6-f complex iron-sulfur subunit 1, chloroplastic-like [Juglans regia]	GO:0005515(protein binding);GO:0005886(plasma membrane);GO:0009496(plastoquinol--plastocyanin reductase activity);GO:0009507(chloroplast);GO:0009512(cytochrome b6f complex);GO:0009534(chloroplast thylakoid);GO:0009535(chloroplast thylakoid membrane);GO:0009579(thylakoid);GO:0009767(photosynthetic electron transport chain);GO:0009941(chloroplast envelope);GO:0010196(nonphotochemical quenching);GO:…	00195(Photosynthesis)	K02636	EC:1.10.9.1
0	CSS0048226	CSS0048226	0.856265	0.55978	0.613197	0.201	0.048	1.89107e-305	7.92074e-301	NA	NA	NA	NA	NA
0	CSS0025610	CSS0025610	1.33895	0.843152	0.667238	0.285	0.095	1.98476e-305	8.31318e-301	Serine/threonine protein kinase [Handroanthus impetiginosus]	GO:0004674(protein serine/threonine kinase activity);GO:0005886(plasma membrane);GO:0007166(cell surface receptor signaling pathway)	NA	NA	NA
0	CSS0031916	CSS0031916	0.854478	0.544403	0.650369	0.183	0.038	4.51902e-305	1.89279e-300	PREDICTED: serine carboxypeptidase-like 17 [Juglans regia]	GO:0004185(serine-type carboxypeptidase activity);GO:0016747(transferase activity, transferring acyl groups other than amino-acyl groups);GO:0019748(secondary metabolic process);GO:0051603(proteolysis involved in cellular protein catabolic process)	NA	NA	NA
0	CSS0021112	CSS0021112	3.00504	1.94058	0.630894	0.482	0.24	1.15911e-303	4.85492e-299	Protein of unknown function DUF688 protein [Actinidia chinensis var. chinensis]	NA	NA	NA	NA
0	CSS0004987	CSS0004987	2.34609	1.45119	0.693017	0.436	0.202	1.0814e-302	4.52945e-298	50S ribosomal protein like [Actinidia chinensis var. chinensis]	GO:0003735(structural constituent of ribosome);GO:0005840(ribosome);GO:0006412(translation);GO:0009507(chloroplast);GO:0019843(rRNA binding)	NA	NA	NA
0	CSS0039120	CSS0039120	0.737596	0.499374	0.56271	0.189	0.043	8.5212e-302	3.5691e-297	bHLH transcription factor MYC1 [Camellia sinensis]	GO:0000976(transcription regulatory region sequence-specific DNA binding);GO:0003677(DNA binding);GO:0003700(DNA binding transcription factor activity);GO:0005515(protein binding);GO:0005634(nucleus);GO:0006351(transcription, DNA-templated);GO:0006355(regulation of transcription, DNA-templated);GO:0009813(flavonoid biosynthetic process);GO:0009867(jasmonic acid mediated signaling pathway);GO:0009…	00860(Porphyrin and chlorophyll metabolism)	K01772	EC:4.99.1.1;EC:4.99.1.9
0	CSS0042298	CSS0042298	4.62573	3.00999	0.619921	0.678	0.427	4.40365e-301	1.84447e-296	2-Cys peroxiredoxin BAS1-like [Actinidia chinensis var. chinensis]	GO:0004601(peroxidase activity);GO:0005515(protein binding);GO:0005829(cytosol);GO:0009409(response to cold);GO:0009507(chloroplast);GO:0009570(chloroplast stroma);GO:0009579(thylakoid);GO:0009941(chloroplast envelope);GO:0010319(stromule);GO:0016209(antioxidant activity);GO:0042742(defense response to bacterium);GO:0045454(cell redox homeostasis);GO:0048046(apoplast);GO:0051920(peroxiredoxin act…	NA	NA	NA
0	CSS0037920	CSS0037920	2.39365	1.48578	0.687998	0.445	0.21	6.58734e-299	2.75911e-294	Glycine dehydrogenaseB like [Actinidia chinensis var. chinensis]	GO:0004375(glycine dehydrogenase (decarboxylating) activity);GO:0005739(mitochondrion);GO:0005829(cytosol);GO:0005960(glycine cleavage complex);GO:0016594(glycine binding);GO:0019464(glycine decarboxylation via glycine cleavage system)	00630(Glyoxylate and dicarboxylate metabolism);00260(Glycine, serine and threonine metabolism)	K00281	EC:1.4.4.2
0	CSS0022009	CSS0022009	1.63662	1.04839	0.642553	0.364	0.149	2.33363e-298	9.77443e-294	hypothetical protein CK203_067228 [Vitis vinifera]	GO:0009507(chloroplast);GO:0009535(chloroplast thylakoid membrane);GO:0009570(chloroplast stroma);GO:0009579(thylakoid);GO:0009735(response to cytokinin);GO:0009941(chloroplast envelope);GO:0030001(metal ion transport);GO:0046872(metal ion binding)	NA	NA	NA
0	CSS0009715	CSS0009715	1.40684	0.811488	0.79382	0.228	0.062	3.62199e-298	1.51707e-293	EG45-like domain containing protein [Hevea brasiliensis]	GO:0003674(molecular_function);GO:0005576(extracellular region);GO:0071456(cellular response to hypoxia)	NA	NA	NA
0	CSS0030320	CSS0030320	0.776456	0.514671	0.593254	0.178	0.037	6.49357e-298	2.71983e-293	PREDICTED: uncharacterized protein LOC100243950 [Vitis vinifera]	GO:0004615(phosphomannomutase activity);GO:0005829(cytosol)	NA	NA	NA
0	CSS0016124	CSS0016124	2.36662	1.4579	0.698937	0.441	0.207	2.18972e-297	9.17166e-293	Protein FAM47B like [Actinidia chinensis var. chinensis]	GO:0005576(extracellular region);GO:0008375(acetylglucosaminyltransferase activity);GO:0016020(membrane);GO:0016757(transferase activity, transferring glycosyl groups)	NA	NA	NA
0	CSS0045500	CSS0045500	6.60462	4.44613	0.570923	0.778	0.542	1.16545e-296	4.88147e-292	Transmembrane GTPase FZO-like [Actinidia chinensis var. chinensis]	GO:0003824(catalytic activity);GO:0005525(GTP binding);GO:0009507(chloroplast);GO:0009535(chloroplast thylakoid membrane);GO:0009706(chloroplast inner membrane);GO:0009707(chloroplast outer membrane);GO:0010027(thylakoid membrane organization);GO:0010228(vegetative to reproductive phase transition of meristem);GO:0016021(integral component of membrane);GO:0016787(hydrolase activity);GO:0031969(ch…	NA	NA	NA
0	CSS0002435	CSS0002435	2.66389	1.73775	0.616313	0.513	0.267	7.0145e-296	2.93802e-291	glucose-6-phosphate isomerase, cytosolic [Coffea arabica]	GO:0004347(glucose-6-phosphate isomerase activity);GO:0005737(cytoplasm);GO:0005829(cytosol);GO:0006094(gluconeogenesis);GO:0006096(glycolytic process);GO:0009817(defense response to fungus, incompatible interaction);GO:0046686(response to cadmium ion)	00010(Glycolysis / Gluconeogenesis);00030(Pentose phosphate pathway);00500(Starch and sucrose metabolism);00520(Amino sugar and nucleotide sugar metabolism)	K01810	EC:5.3.1.9
0	CSS0033593	CSS0033593	2.91813	1.75138	0.736555	0.482	0.244	1.07614e-295	4.50742e-291	hypothetical protein CISIN_1g015844mg [Citrus sinensis]	GO:0005515(protein binding);GO:0009507(chloroplast);GO:0009534(chloroplast thylakoid);GO:0009535(chloroplast thylakoid membrane);GO:0009707(chloroplast outer membrane);GO:0009723(response to ethylene);GO:0009941(chloroplast envelope);GO:0015979(photosynthesis);GO:0015995(chlorophyll biosynthetic process);GO:0016020(membrane);GO:0016491(oxidoreductase activity);GO:0016630(protochlorophyllide reduc…	00860(Porphyrin and chlorophyll metabolism)	K00218	EC:1.3.1.33
0	CSS0000053	CSS0000053	1.08714	0.706197	0.622394	0.252	0.078	3.00646e-295	1.25926e-290	hypothetical protein VITISV_015092 [Vitis vinifera]	GO:0003674(molecular_function);GO:0005634(nucleus);GO:0008150(biological_process)	NA	NA	NA
0	CSS0002725	CSS0002725	2.79374	1.78455	0.646636	0.502	0.258	1.14114e-294	4.77965e-290	phytoene synthase [Camellia sinensis]	GO:0009575(chromoplast stroma);GO:0016117(carotenoid biosynthetic process);GO:0016767(geranylgeranyl-diphosphate geranylgeranyltransferase activity)	00906(Carotenoid biosynthesis)	K02291	EC:2.5.1.32
0	CSS0012838	CSS0012838	2.40956	1.47353	0.709495	0.425	0.195	1.72077e-294	7.20743e-290	ethylene response factor 6 [Actinidia deliciosa]	GO:0003677(DNA binding);GO:0003700(DNA binding transcription factor activity);GO:0005515(protein binding);GO:0005634(nucleus);GO:0005737(cytoplasm);GO:0005886(plasma membrane);GO:0006351(transcription, DNA-templated);GO:0006355(regulation of transcription, DNA-templated);GO:0008219(cell death);GO:0009723(response to ethylene);GO:0009735(response to cytokinin);GO:0009753(response to jasmonic acid)…	NA	NA	NA
0	CSS0004113	CSS0004113	3.11503	2.00358	0.636665	0.551	0.302	1.49243e-293	6.25106e-289	NAD(P)H-quinone oxidoreductase subunit U like [Actinidia chinensis var. chinensis]	GO:0009507(chloroplast);GO:0009535(chloroplast thylakoid membrane);GO:0010598(NAD(P)H dehydrogenase complex (plastoquinone));GO:0016021(integral component of membrane);GO:0016491(oxidoreductase activity);GO:0048038(quinone binding);GO:0055114(oxidation-reduction process)	NA	NA	NA
0	CSS0026555	CSS0026555	0.871236	0.56891	0.614862	0.205	0.051	6.01681e-293	2.52014e-288	TBC1 domain family member 15 like [Actinidia chinensis var. chinensis]	GO:0005096(GTPase activator activity);GO:0005622(intracellular);GO:0006886(intracellular protein transport);GO:0012505(endomembrane system);GO:0017137(Rab GTPase binding);GO:0031338(regulation of vesicle fusion);GO:0090630(activation of GTPase activity)	NA	NA	NA
0	CSS0014251	CSS0014251	2.33476	1.45752	0.679757	0.423	0.196	1.34508e-291	5.63385e-287	50S ribosomal protein [Actinidia chinensis var. chinensis]	GO:0003735(structural constituent of ribosome);GO:0005840(ribosome);GO:0006412(translation);GO:0009507(chloroplast);GO:0019843(rRNA binding);GO:0042254(ribosome biogenesis)	03010(Ribosome)	K02914	NA
0	CSS0004568	CSS0004568	2.01778	1.27943	0.657263	0.406	0.182	2.58293e-291	1.08186e-286	Ubiquitin carboxyl-terminal hydrolase 4 [Actinidia chinensis var. chinensis]	GO:0003674(molecular_function);GO:0008150(biological_process);GO:0009507(chloroplast)	NA	NA	NA
0	CSS0044830	CSS0044830	8.34654	4.20158	0.990246	0.493	0.258	1.14504e-289	4.79601e-285	O-acyltransferase [Actinidia chinensis var. chinensis]	GO:0004144(diacylglycerol O-acyltransferase activity);GO:0005886(plasma membrane);GO:0019432(triglyceride biosynthetic process);GO:0047196(long-chain-alcohol O-fatty-acyltransferase activity)	00073(Cutin, suberine and wax biosynthesis)	K15406	EC:2.3.1.75;EC:2.3.1.20
0	CSS0007721	CSS0007721	1.6854	1.01662	0.729306	0.32	0.121	3.24312e-289	1.35838e-284	PREDICTED: photosystem I reaction center subunit psaK, chloroplastic [Vitis vinifera]	GO:0009507(chloroplast);GO:0009522(photosystem I);GO:0009534(chloroplast thylakoid);GO:0009535(chloroplast thylakoid membrane);GO:0009579(thylakoid);GO:0015979(photosynthesis);GO:0016020(membrane);GO:0016021(integral component of membrane);GO:0016168(chlorophyll binding)	00195(Photosynthesis)	K02698	NA
0	CSS0042052	CSS0042052	2.29948	1.43048	0.684805	0.399	0.178	6.87645e-289	2.8802e-284	pyruvate kinase [Diospyros kaki]	GO:0000287(magnesium ion binding);GO:0004743(pyruvate kinase activity);GO:0005737(cytoplasm);GO:0005829(cytosol);GO:0006096(glycolytic process);GO:0016020(membrane);GO:0016301(kinase activity);GO:0030955(potassium ion binding);GO:0046686(response to cadmium ion)	00010(Glycolysis / Gluconeogenesis);00620(Pyruvate metabolism);00230(Purine metabolism)	K00873	EC:2.7.1.40
0	CSS0048779	CSS0048779	1.5863	1.02631	0.628202	0.352	0.144	5.04064e-287	2.11127e-282	peroxiredoxin [Populus szechuanica]	GO:0005575(cellular_component);GO:0008150(biological_process);GO:0016020(membrane);GO:0016021(integral component of membrane);GO:0016209(antioxidant activity);GO:0016491(oxidoreductase activity);GO:0045454(cell redox homeostasis);GO:0055114(oxidation-reduction process)	NA	NA	NA
0	CSS0041527	CSS0041527	4.21556	2.30128	0.873287	0.482	0.255	1.69124e-286	7.08376e-282	protochlorophyllide oxidoreductase [Camellia sinensis]	GO:0005515(protein binding);GO:0009507(chloroplast);GO:0009534(chloroplast thylakoid);GO:0009535(chloroplast thylakoid membrane);GO:0009707(chloroplast outer membrane);GO:0009723(response to ethylene);GO:0009941(chloroplast envelope);GO:0015979(photosynthesis);GO:0015995(chlorophyll biosynthetic process);GO:0016020(membrane);GO:0016491(oxidoreductase activity);GO:0016630(protochlorophyllide reduc…	00860(Porphyrin and chlorophyll metabolism)	K00218	EC:1.3.1.33
0	CSS0046252	CSS0046252	1.95737	1.20379	0.701336	0.368	0.155	4.65254e-286	1.94872e-281	chlorophyll A/B binding protein 2 [Camellia sinensis var. sinensis]	GO:0009416(response to light stimulus);GO:0009535(chloroplast thylakoid membrane);GO:0009768(photosynthesis, light harvesting in photosystem I);GO:0009941(chloroplast envelope);GO:0010287(plastoglobule);GO:0016168(chlorophyll binding);GO:0031409(pigment binding)	00196(Photosynthesis - antenna proteins)	K08913	NA
0	CSS0045805	CSS0045805	2.93155	1.70308	0.783514	0.427	0.202	5.69847e-286	2.3868e-281	CBS domain-containing protein [Actinidia chinensis var. chinensis]	GO:0009611(response to wounding)	NA	NA	NA
0	CSS0044082	CSS0044082	3.32298	2.1744	0.611862	0.556	0.308	6.39802e-286	2.67981e-281	Beta-carotene hydroxylase [Actinidia chinensis var. chinensis]	GO:0005506(iron ion binding);GO:0009507(chloroplast);GO:0010291(carotene beta-ring hydroxylase activity);GO:0016021(integral component of membrane);GO:0016119(carotene metabolic process);GO:0016123(xanthophyll biosynthetic process);GO:0016491(oxidoreductase activity);GO:0016787(hydrolase activity);GO:0031969(chloroplast membrane);GO:0055114(oxidation-reduction process)	00906(Carotenoid biosynthesis)	K15746	EC:1.14.15.24
0	CSS0016265	CSS0016265	1.72275	1.04161	0.725898	0.324	0.125	1.0454e-285	4.37866e-281	Photosystem I reaction center subunit psaK, chloroplastic [Glycine soja]	GO:0009507(chloroplast);GO:0009522(photosystem I);GO:0009534(chloroplast thylakoid);GO:0009535(chloroplast thylakoid membrane);GO:0009579(thylakoid);GO:0015979(photosynthesis);GO:0016020(membrane);GO:0016021(integral component of membrane);GO:0016168(chlorophyll binding)	00195(Photosynthesis)	K02698	NA
0	CSS0003732	CSS0003732	3.49307	2.29974	0.603021	0.596	0.347	1.70475e-284	7.14036e-280	2-succinylbenzoate--CoA ligase/peroxisomal like [Actinidia chinensis var. chinensis]	GO:0003824(catalytic activity);GO:0005524(ATP binding);GO:0005739(mitochondrion);GO:0005777(peroxisome);GO:0005778(peroxisomal membrane);GO:0008152(metabolic process);GO:0008756(o-succinylbenzoate-CoA ligase activity);GO:0009507(chloroplast);GO:0016021(integral component of membrane);GO:0016208(AMP binding);GO:0031969(chloroplast membrane);GO:0042372(phylloquinone biosynthetic process)	00130(Ubiquinone and other terpenoid-quinone biosynthesis)	K14760	EC:6.2.1.26
0	CSS0037237	CSS0037237	1.59796	0.995014	0.683445	0.319	0.121	2.40198e-284	1.00607e-279	Polygalacturonase [Actinidia chinensis var. chinensis]	GO:0004650(polygalacturonase activity);GO:0005975(carbohydrate metabolic process)	00040(Pentose and glucuronate interconversions)	K01184	EC:3.2.1.15
0	CSS0034985	CSS0034985	16.3966	12.3541	0.408403	0.92	0.756	8.45924e-284	3.54315e-279	putative LOV domain-containing protein [Ternstroemia gymnanthera]	GO:0004674(protein serine/threonine kinase activity);GO:0005634(nucleus);GO:0005737(cytoplasm);GO:0005886(plasma membrane);GO:0035556(intracellular signal transduction)	NA	NA	NA
0	CSS0044362	CSS0044362	1.622	1.08233	0.583637	0.363	0.155	2.59291e-282	1.08604e-277	Soluble inorganic pyrophosphatase [Actinidia chinensis var. chinensis]	GO:0000287(magnesium ion binding);GO:0004427(inorganic diphosphatase activity);GO:0005737(cytoplasm);GO:0005829(cytosol);GO:0006796(phosphate-containing compound metabolic process);GO:0016020(membrane);GO:0046686(response to cadmium ion)	00190(Oxidative phosphorylation)	K01507	EC:3.6.1.1
0	CSS0041365	CSS0041365	2.35933	1.49713	0.656178	0.447	0.218	1.03336e-280	4.32823e-276	epoxide hydrolase 1 isoform X1 [Cynara cardunculus var. scolymus]	GO:0016787(hydrolase activity)	NA	NA	NA
0	CSS0028569	CSS0028569	1.53632	0.941562	0.706347	0.302	0.111	1.84945e-280	7.74644e-276	Polyol transporter like [Actinidia chinensis var. chinensis]	GO:0005351(carbohydrate:proton symporter activity);GO:0005355(glucose transmembrane transporter activity);GO:0005887(integral component of plasma membrane);GO:0046323(glucose import)	NA	NA	NA
0	CSS0038112	CSS0038112	1.43873	0.93202	0.626368	0.318	0.123	2.14788e-279	8.99639e-275	chlorophyll a-b binding protein P4, chloroplastic [Citrus clementina]	GO:0009416(response to light stimulus);GO:0009535(chloroplast thylakoid membrane);GO:0009768(photosynthesis, light harvesting in photosystem I);GO:0009941(chloroplast envelope);GO:0010287(plastoglobule);GO:0016168(chlorophyll binding);GO:0031409(pigment binding)	00196(Photosynthesis - antenna proteins)	K08910	NA
0	CSS0016632	CSS0016632	1.22277	0.794086	0.622785	0.255	0.083	2.2674e-279	9.49702e-275	transcription factor MYB5b [Camellia sinensis]	GO:0000981(RNA polymerase II transcription factor activity, sequence-specific DNA binding);GO:0001135(transcription factor activity, RNA polymerase II transcription factor recruiting);GO:0003677(DNA binding);GO:0003700(DNA binding transcription factor activity);GO:0005634(nucleus);GO:0006351(transcription, DNA-templated);GO:0006355(regulation of transcription, DNA-templated);GO:0006357(regulation…	NA	NA	NA
0	CSS0048161	CSS0048161	2.91007	1.87397	0.634958	0.5	0.262	9.52126e-279	3.98798e-274	30S ribosomal protein S31, chloroplastic-like [Lactuca sativa]	GO:0003735(structural constituent of ribosome);GO:0005840(ribosome);GO:0006412(translation);GO:0009507(chloroplast);GO:0009536(plastid);GO:0009570(chloroplast stroma);GO:0009941(chloroplast envelope);GO:0032544(plastid translation)	NA	NA	NA
0	CSS0050119	CSS0050119	1.3488	0.809536	0.736512	0.245	0.076	1.16559e-278	4.88207e-274	PREDICTED: malate dehydrogenase [NADP], chloroplastic-like [Juglans regia]	GO:0005737(cytoplasm);GO:0005739(mitochondrion);GO:0005975(carbohydrate metabolic process);GO:0006099(tricarboxylic acid cycle);GO:0006107(oxaloacetate metabolic process);GO:0006108(malate metabolic process);GO:0006734(NADH metabolic process);GO:0008746(NAD(P)+ transhydrogenase activity);GO:0009507(chloroplast);GO:0009570(chloroplast stroma);GO:0009579(thylakoid);GO:0009941(chloroplast envelope);…	00620(Pyruvate metabolism);00710(Carbon fixation in photosynthetic organisms)	K00051	EC:1.1.1.82
0	CSS0020775	CSS0020775	2.43509	1.57292	0.630531	0.455	0.225	2.54259e-277	1.06497e-272	photolyase/blue-light receptor 2 [Camellia oleifera]	GO:0003913(DNA photolyase activity);GO:0005634(nucleus);GO:0006281(DNA repair);GO:0009881(photoreceptor activity);GO:0018298(protein-chromophore linkage)	NA	NA	NA
0	CSS0030962	CSS0030962	2.77239	1.75564	0.659136	0.478	0.244	4.76841e-276	1.99725e-271	Peroxiredoxin-2E-2 like [Actinidia chinensis var. chinensis]	GO:0004601(peroxidase activity);GO:0009505(plant-type cell wall);GO:0009507(chloroplast);GO:0009536(plastid);GO:0009570(chloroplast stroma);GO:0009579(thylakoid);GO:0009941(chloroplast envelope);GO:0016209(antioxidant activity);GO:0042742(defense response to bacterium);GO:0045454(cell redox homeostasis);GO:0051920(peroxiredoxin activity);GO:0055114(oxidation-reduction process)	NA	NA	NA
0	CSS0027431	CSS0027431	2.52327	1.58329	0.672369	0.451	0.223	3.79036e-275	1.58759e-270	Alcohol dehydrogenase-like [Actinidia chinensis var. chinensis]	GO:0004022(alcohol dehydrogenase (NAD) activity);GO:0005737(cytoplasm);GO:0008270(zinc ion binding);GO:0055114(oxidation-reduction process)	00010(Glycolysis / Gluconeogenesis);00071(Fatty acid degradation);00350(Tyrosine metabolism)	K00001	EC:1.1.1.1
0	CSS0041746	CSS0041746	0.984477	0.674215	0.546147	0.245	0.08	3.14693e-274	1.31809e-269	Solute carrier family 35 member like [Actinidia chinensis var. chinensis]	GO:0009507(chloroplast);GO:0016020(membrane);GO:0016021(integral component of membrane);GO:0022857(transmembrane transporter activity);GO:0055085(transmembrane transport)	NA	NA	NA
0	CSS0018291	CSS0018291	1.2791	0.849727	0.59006	0.301	0.113	1.4362e-273	6.01551e-269	Protein PLASTID MOVEMENT IMPAIRED 2 like [Actinidia chinensis var. chinensis]	GO:0005829(cytosol);GO:0009903(chloroplast avoidance movement);GO:0009904(chloroplast accumulation movement)	00561(Glycerolipid metabolism);00564(Glycerophospholipid metabolism)	K18693	EC:3.1.3.81;EC:3.1.3.4
0	CSS0048749	CSS0048749	2.24068	1.46353	0.614487	0.449	0.222	2.41092e-272	1.00982e-267	Ferredoxin-thioredoxin reductase catalytic chain like [Actinidia chinensis var. chinensis]	GO:0009055(electron transfer activity);GO:0030385(ferredoxin:thioredoxin reductase activity);GO:0051539(4 iron, 4 sulfur cluster binding);GO:0055114(oxidation-reduction process)	NA	NA	NA
0	CSS0041105	CSS0041105	1.7393	1.14815	0.599198	0.351	0.15	2.82047e-272	1.18135e-267	PREDICTED: protein CHUP1, chloroplastic-like [Juglans regia]	GO:0009658(chloroplast organization);GO:0009707(chloroplast outer membrane)	NA	NA	NA
0	CSS0035261	CSS0035261	1.02977	0.676813	0.605492	0.234	0.071	4.08758e-272	1.71208e-267	ADP glucose pyrophosphorylase [Actinidia chinensis]	GO:0005524(ATP binding);GO:0005978(glycogen biosynthetic process);GO:0008878(glucose-1-phosphate adenylyltransferase activity);GO:0009507(chloroplast);GO:0009570(chloroplast stroma);GO:0009941(chloroplast envelope);GO:0019252(starch biosynthetic process)	00500(Starch and sucrose metabolism);00520(Amino sugar and nucleotide sugar metabolism)	K00975	EC:2.7.7.27
0	CSS0035922	CSS0035922	1.4806	0.983026	0.590875	0.339	0.141	2.4809e-271	1.03912e-266	Plastid-lipid-associated protein [Actinidia chinensis var. chinensis]	GO:0005198(structural molecule activity);GO:0005515(protein binding);GO:0008150(biological_process);GO:0009507(chloroplast);GO:0009570(chloroplast stroma);GO:0010236(plastoquinone biosynthetic process)	NA	NA	NA
0	CSS0045851	CSS0045851	2.37599	1.52364	0.641005	0.458	0.23	1.007e-270	4.2178e-266	StAR-related lipid transfer protein like [Actinidia chinensis var. chinensis]	GO:0005739(mitochondrion);GO:0005773(vacuole);GO:0008289(lipid binding);GO:0015914(phospholipid transport);GO:0016021(integral component of membrane)	NA	NA	NA
0	CSS0014332	CSS0014332	4.23388	2.82329	0.584604	0.65	0.408	1.35372e-270	5.67005e-266	Signal recognition particle, SRP54 subunit protein [Actinidia chinensis var. chinensis]	GO:0003729(mRNA binding);GO:0003924(GTPase activity);GO:0005048(signal sequence binding);GO:0005515(protein binding);GO:0005525(GTP binding);GO:0005737(cytoplasm);GO:0005786(signal recognition particle, endoplasmic reticulum targeting);GO:0006614(SRP-dependent cotranslational protein targeting to membrane);GO:0006617(SRP-dependent cotranslational protein targeting to membrane, signal sequence rec…	03060(Protein export)	K03106	EC:3.6.5.4
0	CSS0022866	CSS0022866	1.58268	1.0132	0.643453	0.331	0.134	2.68366e-270	1.12405e-265	photosystem I reaction center subunit VI-2, chloroplastic [Citrus sinensis]	GO:0003674(molecular_function);GO:0009507(chloroplast);GO:0009534(chloroplast thylakoid);GO:0009535(chloroplast thylakoid membrane);GO:0009538(photosystem I reaction center);GO:0009579(thylakoid);GO:0009735(response to cytokinin);GO:0010287(plastoglobule);GO:0015979(photosynthesis);GO:0016020(membrane);GO:0016021(integral component of membrane)	00195(Photosynthesis)	K02695	NA
0	CSS0021656	CSS0021656	0.79255	0.529051	0.583095	0.187	0.046	9.72552e-270	4.07354e-265	ferric reduction oxidase 7, chloroplastic-like [Quercus suber]	GO:0000293(ferric-chelate reductase activity);GO:0006811(ion transport);GO:0009507(chloroplast);GO:0009767(photosynthetic electron transport chain);GO:0016020(membrane);GO:0016021(integral component of membrane);GO:0016491(oxidoreductase activity);GO:0031969(chloroplast membrane);GO:0046872(metal ion binding);GO:0055114(oxidation-reduction process)	NA	NA	NA
0	CSS0018348	CSS0018348	1.92937	1.25312	0.6226	0.392	0.179	1.92343e-269	8.05627e-265	Glutamate--glyoxylate aminotransferase [Actinidia chinensis var. chinensis]	GO:0004021(L-alanine:2-oxoglutarate aminotransferase activity);GO:0005737(cytoplasm);GO:0005777(peroxisome);GO:0005829(cytosol);GO:0008453(alanine-glyoxylate transaminase activity);GO:0009058(biosynthetic process);GO:0009507(chloroplast);GO:0009570(chloroplast stroma);GO:0009853(photorespiration);GO:0030170(pyridoxal phosphate binding);GO:0042853(L-alanine catabolic process);GO:0047958(glycine:2-…	00630(Glyoxylate and dicarboxylate metabolism);00710(Carbon fixation in photosynthetic organisms);00250(Alanine, aspartate and glutamate metabolism);00260(Glycine, serine and threonine metabolism);00220(Arginine biosynthesis)	K14272	EC:2.6.1.4;EC:2.6.1.2
0	CSS0047424	CSS0047424	2.91549	1.96212	0.571326	0.495	0.263	8.97696e-268	3.76e-263	hypothetical protein CDL12_27585 [Handroanthus impetiginosus]	GO:0005576(extracellular region);GO:0006869(lipid transport);GO:0008289(lipid binding)	NA	NA	NA
0	CSS0044828	CSS0044828	1.14081	0.767273	0.572241	0.261	0.09	1.97654e-267	8.27875e-263	PREDICTED: uncharacterized protein LOC100260888 [Vitis vinifera]	GO:0003674(molecular_function);GO:0008150(biological_process)	NA	NA	NA
0	CSS0011291	CSS0011291	1.96567	1.28023	0.618622	0.397	0.184	2.20641e-266	9.24156e-262	30S ribosomal protein s13 [Camellia sinensis]	GO:0005829(cytosol);GO:0006412(translation);GO:0015935(small ribosomal subunit);GO:0042254(ribosome biogenesis)	03010(Ribosome)	K02952	NA
0	CSS0026324	CSS0026324	2.4069	1.62646	0.565442	0.479	0.25	8.75437e-266	3.66677e-261	2-Cys peroxiredoxin BAS1-like [Actinidia chinensis var. chinensis]	GO:0004601(peroxidase activity);GO:0005515(protein binding);GO:0005829(cytosol);GO:0009409(response to cold);GO:0009507(chloroplast);GO:0009570(chloroplast stroma);GO:0009579(thylakoid);GO:0009941(chloroplast envelope);GO:0010319(stromule);GO:0016209(antioxidant activity);GO:0042742(defense response to bacterium);GO:0045454(cell redox homeostasis);GO:0048046(apoplast);GO:0051920(peroxiredoxin act…	NA	NA	NA
0	CSS0031567	CSS0031567	1.44345	0.957171	0.592673	0.326	0.133	4.69873e-265	1.96806e-260	Acyl-CoA N-acyltransferase protein [Actinidia chinensis var. chinensis]	GO:0004596(peptide alpha-N-acetyltransferase activity);GO:0006474(N-terminal protein amino acid acetylation);GO:0031248(protein acetyltransferase complex)	NA	NA	NA
0	CSS0005992	CSS0005992	1.85896	1.23966	0.584552	0.388	0.179	1.64684e-264	6.89779e-260	Ycf54-like protein [Actinidia chinensis var. chinensis]	GO:0003674(molecular_function);GO:0008150(biological_process);GO:0009507(chloroplast);GO:0009579(thylakoid)	NA	NA	NA
0	CSS0023604	CSS0023604	4.05592	2.88852	0.489699	0.633	0.392	1.73924e-263	7.2848e-259	PREDICTED: uncharacterized GPI-anchored protein At4g28100 [Vitis vinifera]	GO:0003674(molecular_function);GO:0005886(plasma membrane);GO:0008150(biological_process);GO:0031225(anchored component of membrane)	NA	NA	NA
0	CSS0039162	CSS0039162	1.41997	0.926484	0.616022	0.31	0.122	2.36912e-263	9.92306e-259	Phospholipid-transporting ATPase 9 [Actinidia chinensis var. chinensis]	GO:0004012(phospholipid-translocating ATPase activity);GO:0005802(trans-Golgi network);GO:0005886(plasma membrane);GO:0048194(Golgi vesicle budding)	NA	NA	NA
0	CSS0037818	CSS0037818	1.69632	1.08959	0.638628	0.323	0.131	4.26515e-262	1.78646e-257	Protein NRT1/ PTR FAMILY 2.6 like [Actinidia chinensis var. chinensis]	GO:0005215(transporter activity);GO:0005886(plasma membrane);GO:0006857(oligopeptide transport);GO:0010447(response to acidic pH);GO:0010542(nitrate efflux transmembrane transporter activity);GO:0015706(nitrate transport);GO:0016020(membrane);GO:0016021(integral component of membrane);GO:0022857(transmembrane transporter activity);GO:0042128(nitrate assimilation);GO:0055085(transmembrane transpor…	NA	NA	NA
0	CSS0021124	CSS0021124	1.72745	1.13669	0.603814	0.369	0.164	6.70319e-262	2.80763e-257	PREDICTED: chloroplast stem-loop binding protein of 41 kDa b, chloroplastic isoform X2 [Juglans regia]	GO:0000272(polysaccharide catabolic process);GO:0000427(plastid-encoded plastid RNA polymerase complex);GO:0003677(DNA binding);GO:0003723(RNA binding);GO:0003824(catalytic activity);GO:0005515(protein binding);GO:0005773(vacuole);GO:0005777(peroxisome);GO:0005794(Golgi apparatus);GO:0005840(ribosome);GO:0005996(monosaccharide metabolic process);GO:0006364(rRNA processing);GO:0007623(circadian rh…	00640(Propanoate metabolism);00280(Valine, leucine and isoleucine degradation);00410(beta-Alanine metabolism)	K05605	EC:3.1.2.4
0	CSS0037893	CSS0037893	1.06106	0.693608	0.613311	0.23	0.071	6.85263e-262	2.87023e-257	Cytochrome P450 734A1 like [Actinidia chinensis var. chinensis]	GO:0004497(monooxygenase activity)	00905(Brassinosteroid biosynthesis)	K15639	EC:1.14.-.-
0	CSS0002038	CSS0002038	1.61916	1.09655	0.562275	0.361	0.161	6.43061e-261	2.69346e-256	YlmG protein [Actinidia chinensis var. chinensis]	GO:0003674(molecular_function);GO:0005886(plasma membrane);GO:0008150(biological_process);GO:0009535(chloroplast thylakoid membrane);GO:0016020(membrane);GO:0016021(integral component of membrane)	NA	NA	NA
0	CSS0000118	CSS0000118	4.31343	2.87788	0.583827	0.621	0.381	6.74639e-261	2.82572e-256	Uclacyanin 1 like [Actinidia chinensis var. chinensis]	GO:0046658(anchored component of plasma membrane)	NA	NA	NA
0	CSS0011209	CSS0011209	1.51441	1.02825	0.558565	0.346	0.15	8.18663e-261	3.42897e-256	K(+) efflux antiporter 3 like [Actinidia chinensis var. chinensis]	GO:0009507(chloroplast);GO:0009658(chloroplast organization);GO:0009941(chloroplast envelope);GO:0010109(regulation of photosynthesis);GO:0015079(potassium ion transmembrane transporter activity);GO:0015386(potassium:proton antiporter activity);GO:0016020(membrane);GO:0016021(integral component of membrane);GO:0031969(chloroplast membrane)	NA	NA	NA
0	CSS0045275	CSS0045275	1.46997	0.976186	0.590563	0.321	0.131	1.04458e-260	4.37524e-256	photosystem I reaction center subunit N (chloroplast) [Camellia sinensis]	GO:0005516(calmodulin binding);GO:0009507(chloroplast);GO:0009522(photosystem I);GO:0009534(chloroplast thylakoid);GO:0009535(chloroplast thylakoid membrane);GO:0009543(chloroplast thylakoid lumen);GO:0009579(thylakoid);GO:0009773(photosynthetic electron transport in photosystem I);GO:0015979(photosynthesis);GO:0030093(chloroplast photosystem I)	00195(Photosynthesis)	K02701	NA
0	CSS0048830	CSS0048830	2.01528	1.37298	0.55367	0.423	0.207	1.79656e-260	7.5249e-256	K(+) efflux antiporter 3 like [Actinidia chinensis var. chinensis]	GO:0009507(chloroplast);GO:0009658(chloroplast organization);GO:0009941(chloroplast envelope);GO:0010109(regulation of photosynthesis);GO:0015079(potassium ion transmembrane transporter activity);GO:0015386(potassium:proton antiporter activity);GO:0016020(membrane);GO:0016021(integral component of membrane);GO:0031969(chloroplast membrane)	NA	NA	NA
0	CSS0007464	CSS0007464	3.24469	2.20705	0.555964	0.568	0.33	2.22969e-260	9.33905e-256	Vacuolar fusion protein MON1 A like [Actinidia chinensis var. chinensis]	GO:0012505(endomembrane system);GO:0016192(vesicle-mediated transport)	NA	NA	NA
0	CSS0029020	CSS0029020	1.93912	1.32464	0.549803	0.419	0.205	3.81762e-260	1.59901e-255	Pentatricopeptide repeat-containing protein [Actinidia chinensis var. chinensis]	GO:0003723(RNA binding);GO:0004519(endonuclease activity);GO:0009451(RNA modification);GO:0009507(chloroplast);GO:0048255(mRNA stabilization)	NA	NA	NA
0	CSS0008668	CSS0008668	1.48139	0.986844	0.586056	0.335	0.14	4.71998e-260	1.97696e-255	Peptidyl-prolyl cis-trans isomerase [Actinidia chinensis var. chinensis]	GO:0003755(peptidyl-prolyl cis-trans isomerase activity)	NA	NA	NA
0	CSS0049199	CSS0049199	1.11148	0.76514	0.53869	0.27	0.1	3.5928e-256	1.50485e-251	WRKY transcription factor 44 [Camellia sinensis]	GO:0003700(DNA binding transcription factor activity);GO:0005634(nucleus);GO:0006351(transcription, DNA-templated);GO:0006355(regulation of transcription, DNA-templated);GO:0009957(epidermal cell fate specification);GO:0010214(seed coat development);GO:0043565(sequence-specific DNA binding)	04016(MAPK signaling pathway - plant)	K13424	NA
0	CSS0037992	CSS0037992	0.81162	0.547581	0.567732	0.188	0.049	9.17381e-255	3.84245e-250	granule-bound starch synthase 1, chloroplastic/amyloplastic-like [Quercus suber]	GO:0004373(glycogen (starch) synthase activity);GO:0005515(protein binding);GO:0009011(starch synthase activity);GO:0009507(chloroplast);GO:0009569(chloroplast starch grain);GO:0016757(transferase activity, transferring glycosyl groups);GO:0019252(starch biosynthetic process);GO:0102502(ADP-glucose-starch glucosyltransferase activity)	00500(Starch and sucrose metabolism)	K13679	EC:2.4.1.242
0	CSS0016271	CSS0016271	1.26235	0.840453	0.586876	0.29	0.111	4.25332e-254	1.7815e-249	chlorophyll a-b binding protein 8, chloroplastic [Quercus suber]	GO:0009416(response to light stimulus);GO:0009535(chloroplast thylakoid membrane);GO:0009768(photosynthesis, light harvesting in photosystem I);GO:0009941(chloroplast envelope);GO:0010287(plastoglobule);GO:0016168(chlorophyll binding);GO:0031409(pigment binding)	00196(Photosynthesis - antenna proteins)	K08909	NA
0	CSS0022597	CSS0022597	4.74858	3.13606	0.598542	0.622	0.386	9.39518e-254	3.93517e-249	PREDICTED: heavy metal-associated isoprenylated plant protein 37 [Vitis vinifera]	GO:0005737(cytoplasm);GO:0030001(metal ion transport);GO:0046914(transition metal ion binding);GO:0046916(cellular transition metal ion homeostasis)	NA	NA	NA
0	CSS0024707	CSS0024707	2.71475	1.83091	0.568254	0.501	0.273	2.47758e-253	1.03773e-248	PREDICTED: sodium/pyruvate cotransporter BASS2, chloroplastic [Vitis vinifera]	GO:0005342(organic acid transmembrane transporter activity);GO:0005887(integral component of plasma membrane)	NA	NA	NA
0	CSS0006346	CSS0006346	1.34888	0.852286	0.662355	0.255	0.088	9.18457e-253	3.84696e-248	Vacuolar amino acid transporter like [Actinidia chinensis var. chinensis]	GO:0003333(amino acid transmembrane transport);GO:0015171(amino acid transmembrane transporter activity)	NA	NA	NA
0	CSS0027888	CSS0027888	1.51205	1.01022	0.58184	0.33	0.14	6.33494e-252	2.65339e-247	long-chain acyl-CoA synthetase 1 [Camellia oleifera]	GO:0001676(long-chain fatty acid metabolic process);GO:0004467(long-chain fatty acid-CoA ligase activity);GO:0005524(ATP binding);GO:0005777(peroxisome);GO:0006631(fatty acid metabolic process);GO:0007275(multicellular organism development);GO:0009507(chloroplast);GO:0010193(response to ozone);GO:0016020(membrane);GO:0046861(glyoxysomal membrane);GO:0102391(decanoate-CoA ligase activity)	00061(Fatty acid biosynthesis);00071(Fatty acid degradation);04146(Peroxisome)	K01897	EC:6.2.1.3
0	CSS0043663	CSS0043663	1.37452	0.770285	0.835463	0.206	0.066	1.60368e-251	6.71699e-247	laccase-14-like [Quercus suber]	GO:0005507(copper ion binding);GO:0016722(oxidoreductase activity, oxidizing metal ions)	NA	NA	NA
0	CSS0043272	CSS0043272	6.10544	4.04102	0.595376	0.692	0.464	2.8365e-249	1.18807e-244	myo-inositol 1-phosphate synthase [Camellia sinensis]	GO:0004512(inositol-3-phosphate synthase activity);GO:0005515(protein binding);GO:0005737(cytoplasm);GO:0006021(inositol biosynthetic process);GO:0008654(phospholipid biosynthetic process);GO:0009408(response to heat);GO:0009644(response to high light intensity);GO:0009733(response to auxin);GO:0009793(embryo development ending in seed dormancy);GO:0010264(myo-inositol hexakisphosphate biosynthet…	00562(Inositol phosphate metabolism)	K01858	EC:5.5.1.4
0	CSS0005588	CSS0005588	2.0663	1.43047	0.530562	0.4	0.196	3.92068e-249	1.64218e-244	ECH_C domain-containing protein [Cephalotus follicularis]	GO:0003860(3-hydroxyisobutyryl-CoA hydrolase activity);GO:0005737(cytoplasm);GO:0006635(fatty acid beta-oxidation);GO:0080167(response to karrikin)	00640(Propanoate metabolism);00280(Valine, leucine and isoleucine degradation);00410(beta-Alanine metabolism)	K05605	EC:3.1.2.4
0	CSS0035207	CSS0035207	2.13541	1.45536	0.553141	0.436	0.221	6.90072e-249	2.89037e-244	Protein TIC 62 like [Actinidia chinensis var. chinensis]	GO:0009507(chloroplast);GO:0009534(chloroplast thylakoid);GO:0009535(chloroplast thylakoid membrane);GO:0009570(chloroplast stroma);GO:0009706(chloroplast inner membrane);GO:0009941(chloroplast envelope);GO:0015031(protein transport)	NA	NA	NA
0	CSS0048753	CSS0048753	0.939128	0.636594	0.560949	0.216	0.066	6.91278e-249	2.89542e-244	CBL-interacting serine/threonine-protein kinase [Actinidia chinensis var. chinensis]	GO:0004674(protein serine/threonine kinase activity);GO:0005634(nucleus);GO:0005737(cytoplasm);GO:0006468(protein phosphorylation);GO:0035556(intracellular signal transduction)	NA	NA	NA
0	CSS0024338	CSS0024338	1.64429	1.10726	0.570466	0.362	0.164	2.38251e-248	9.97913e-244	RNA recognition motif domain protein [Actinidia chinensis var. chinensis]	GO:0003723(RNA binding);GO:0003729(mRNA binding);GO:0006397(mRNA processing);GO:0008266(poly(U) RNA binding);GO:0009409(response to cold);GO:0009507(chloroplast);GO:0009534(chloroplast thylakoid);GO:0009535(chloroplast thylakoid membrane);GO:0009570(chloroplast stroma);GO:0009579(thylakoid);GO:0009737(response to abscisic acid);GO:0009941(chloroplast envelope);GO:0010319(stromule);GO:0045087(inna…	NA	NA	NA
0	CSS0048506	CSS0048506	1.72585	1.20535	0.517848	0.374	0.177	2.54437e-248	1.06571e-243	protein STRICTOSIDINE SYNTHASE-LIKE 3 [Ziziphus jujuba]	GO:0005774(vacuolar membrane);GO:0005783(endoplasmic reticulum);GO:0016788(hydrolase activity, acting on ester bonds)	NA	NA	NA
0	CSS0002506	CSS0002506	2.28357	1.46068	0.644654	0.372	0.171	3.81777e-247	1.59907e-242	cinnamate 4-hydroxylase [Camellia sinensis]	GO:0009808(lignin metabolic process);GO:0016020(membrane);GO:0016710(trans-cinnamate 4-monooxygenase activity);GO:0044550(secondary metabolite biosynthetic process)	00360(Phenylalanine metabolism);00130(Ubiquinone and other terpenoid-quinone biosynthesis);00940(Phenylpropanoid biosynthesis);00945(Stilbenoid, diarylheptanoid and gingerol biosynthesis);00941(Flavonoid biosynthesis)	K00487	EC:1.14.13.11
0	CSS0050517	CSS0050517	1.54497	0.992091	0.639036	0.311	0.127	1.10792e-245	4.64054e-241	PREDICTED: photosystem II 5 kDa protein, chloroplastic-like [Juglans regia]	GO:0003674(molecular_function);GO:0009507(chloroplast);GO:0009535(chloroplast thylakoid membrane);GO:0009543(chloroplast thylakoid lumen);GO:0009611(response to wounding);GO:0010193(response to ozone);GO:0010224(response to UV-B);GO:0030095(chloroplast photosystem II)	NA	NA	NA
0	CSS0044697	CSS0044697	4.37125	3.16001	0.468119	0.616	0.384	1.14031e-245	4.77617e-241	aluminum-induced protein [Codonopsis lanceolata]	GO:0004066(asparagine synthase (glutamine-hydrolyzing) activity);GO:0005829(cytosol);GO:0006529(asparagine biosynthetic process);GO:0006541(glutamine metabolic process);GO:0042803(protein homodimerization activity)	NA	NA	NA
0	CSS0038356	CSS0038356	2.50903	1.18857	1.0779	0.229	0.079	3.75715e-245	1.57368e-240	PREDICTED: laccase-15-like [Juglans regia]	GO:0005507(copper ion binding);GO:0016722(oxidoreductase activity, oxidizing metal ions)	NA	NA	NA
0	CSS0006791	CSS0006791	3.48833	2.43265	0.520006	0.546	0.318	5.9565e-245	2.49488e-240	putative alcohol acyl transferase [Camellia sinensis]	GO:0005737(cytoplasm);GO:0016747(transferase activity, transferring acyl groups other than amino-acyl groups)	NA	NA	NA
0	CSS0036233	CSS0036233	1.97069	1.34154	0.554804	0.416	0.207	7.48976e-244	3.13709e-239	TBC1 domain family member 14 like [Actinidia chinensis var. chinensis]	GO:0003674(molecular_function);GO:0005576(extracellular region);GO:0008150(biological_process);GO:0016021(integral component of membrane)	NA	NA	NA
0	CSS0032880	CSS0032880	1.85163	1.22502	0.595989	0.358	0.162	5.05754e-243	2.11835e-238	hypothetical protein VITISV_043600 [Vitis vinifera]	GO:0003674(molecular_function);GO:0005739(mitochondrion);GO:0009658(chloroplast organization);GO:0045893(positive regulation of transcription, DNA-templated)	NA	NA	NA
0	CSS0044556	CSS0044556	0.761686	0.527363	0.5304	0.19	0.052	1.20855e-242	5.062e-238	sugar transporter ERD6-like 7 [Camellia sinensis]	GO:0005351(carbohydrate:proton symporter activity);GO:0005355(glucose transmembrane transporter activity);GO:0005887(integral component of plasma membrane);GO:0046323(glucose import)	NA	NA	NA
0	CSS0040064	CSS0040064	0.798391	0.543145	0.555759	0.176	0.045	2.80479e-242	1.17479e-237	probable carboxylesterase 15 [Quercus suber]	GO:0005634(nucleus);GO:0008152(metabolic process);GO:0016787(hydrolase activity);GO:0052689(carboxylic ester hydrolase activity)	04075(Plant hormone signal transduction)	K14493	EC:3.-.-.-
0	CSS0041607	CSS0041607	3.18906	2.12348	0.586702	0.538	0.312	4.71202e-241	1.97363e-236	RNA recognition motif domain protein [Actinidia chinensis var. chinensis]	GO:0003723(RNA binding);GO:0003729(mRNA binding);GO:0006397(mRNA processing);GO:0008266(poly(U) RNA binding);GO:0009409(response to cold);GO:0009507(chloroplast);GO:0009534(chloroplast thylakoid);GO:0009535(chloroplast thylakoid membrane);GO:0009570(chloroplast stroma);GO:0009579(thylakoid);GO:0009737(response to abscisic acid);GO:0009941(chloroplast envelope);GO:0010319(stromule);GO:0045087(inna…	NA	NA	NA
0	CSS0033195	CSS0033195	1.23067	0.809409	0.604505	0.253	0.09	2.29659e-240	9.61927e-236	anthocyanidin reductase 1 [Camellia sinensis]	GO:0009507(chloroplast);GO:0009813(flavonoid biosynthetic process);GO:0009964(negative regulation of flavonoid biosynthetic process);GO:0016491(oxidoreductase activity);GO:0033729(anthocyanidin reductase activity);GO:0050662(coenzyme binding);GO:0055114(oxidation-reduction process)	NA	NA	NA
0	CSS0017867	CSS0017867	1.76112	1.10672	0.6702	0.327	0.14	2.75456e-239	1.15375e-234	chlorophyll A/B binding protein 2 [Camellia sinensis var. sinensis]	GO:0009416(response to light stimulus);GO:0009535(chloroplast thylakoid membrane);GO:0009768(photosynthesis, light harvesting in photosystem I);GO:0009941(chloroplast envelope);GO:0010287(plastoglobule);GO:0016168(chlorophyll binding);GO:0031409(pigment binding)	00196(Photosynthesis - antenna proteins)	K08913	NA
0	CSS0034345	CSS0034345	4.52435	3.19485	0.501965	0.641	0.412	1.95829e-238	8.20229e-234	Fasciclin-like arabinogalactan protein [Actinidia chinensis var. chinensis]	GO:0005886(plasma membrane);GO:0009505(plant-type cell wall);GO:0031225(anchored component of membrane);GO:0046658(anchored component of plasma membrane);GO:0048046(apoplast)	NA	NA	NA
0	CSS0011860	CSS0011860	2.70308	1.82895	0.563589	0.474	0.256	2.71797e-238	1.13842e-233	alpha galactosidase [Camellia sinensis]	GO:0009505(plant-type cell wall)	00052(Galactose metabolism);00561(Glycerolipid metabolism);00600(Sphingolipid metabolism);00603(Glycosphingolipid biosynthesis - globo and isoglobo series)	K07407	EC:3.2.1.22
0	CSS0037164	CSS0037164	1.26556	0.847516	0.578461	0.283	0.111	2.01087e-236	8.42252e-232	sugar transporter ERD6-like 7 [Camellia sinensis]	GO:0005351(carbohydrate:proton symporter activity);GO:0005355(glucose transmembrane transporter activity);GO:0005887(integral component of plasma membrane);GO:0046323(glucose import)	NA	NA	NA
0	CSS0049616	CSS0049616	2.25602	1.52873	0.561443	0.426	0.219	8.44798e-235	3.53844e-230	Chlorophyllide a oxygenase [Actinidia chinensis var. chinensis]	GO:0005506(iron ion binding);GO:0009507(chloroplast);GO:0009535(chloroplast thylakoid membrane);GO:0009706(chloroplast inner membrane);GO:0010277(chlorophyllide a oxygenase [overall] activity);GO:0015995(chlorophyll biosynthetic process);GO:0016705(oxidoreductase activity, acting on paired donors, with incorporation or reduction of molecular oxygen);GO:0042651(thylakoid membrane);GO:0051537(2 iro…	00860(Porphyrin and chlorophyll metabolism)	K13600	EC:1.14.13.122
0	CSS0021474	CSS0021474	1.71799	1.11276	0.626576	0.313	0.132	1.16811e-234	4.89265e-230	phenylalanine ammonia-lyase [Camellia sinensis]	GO:0005515(protein binding);GO:0005737(cytoplasm);GO:0006559(L-phenylalanine catabolic process);GO:0006952(defense response);GO:0006979(response to oxidative stress);GO:0009555(pollen development);GO:0009611(response to wounding);GO:0009699(phenylpropanoid biosynthetic process);GO:0009800(cinnamic acid biosynthetic process);GO:0009819(drought recovery);GO:0010224(response to UV-B);GO:0045548(phen…	00360(Phenylalanine metabolism);00940(Phenylpropanoid biosynthesis)	K10775	EC:4.3.1.24
0	CSS0021341	CSS0021341	1.03107	0.699661	0.559412	0.236	0.081	1.52206e-234	6.37514e-230	Urease [Actinidia chinensis var. chinensis]	GO:0006807(nitrogen compound metabolic process);GO:0009039(urease activity)	00230(Purine metabolism);00220(Arginine biosynthesis)	K01427	EC:3.5.1.5
0	CSS0017320	CSS0017320	6.4914	5.36611	0.274653	0.575	0.364	3.16799e-234	1.32691e-229	protein NRT1/ PTR FAMILY 3.1-like isoform X1 [Olea europaea var. sylvestris]	GO:0005215(transporter activity);GO:0005886(plasma membrane);GO:0006857(oligopeptide transport);GO:0010336(gibberellic acid homeostasis);GO:0016020(membrane);GO:0016021(integral component of membrane);GO:0022857(transmembrane transporter activity);GO:0042128(nitrate assimilation);GO:0055085(transmembrane transport);GO:0097708(intracellular vesicle)	NA	NA	NA
0	CSS0032779	CSS0032779	1.5761	1.09431	0.526346	0.355	0.165	9.53391e-234	3.99328e-229	Chloroplast stem-loop binding protein [Actinidia chinensis var. chinensis]	GO:0003729(mRNA binding);GO:0003824(catalytic activity);GO:0005515(protein binding);GO:0006364(rRNA processing);GO:0008266(poly(U) RNA binding);GO:0009507(chloroplast);GO:0009534(chloroplast thylakoid);GO:0009570(chloroplast stroma);GO:0009579(thylakoid);GO:0009735(response to cytokinin);GO:0009941(chloroplast envelope);GO:0010287(plastoglobule);GO:0019843(rRNA binding);GO:0032544(plastid transla…	NA	NA	NA
0	CSS0024814	CSS0024814	1.77102	1.20291	0.558053	0.378	0.181	1.53689e-233	6.43728e-229	50S ribosomal protein, partial [Actinidia chinensis var. chinensis]	GO:0000027(ribosomal large subunit assembly);GO:0003735(structural constituent of ribosome);GO:0005762(mitochondrial large ribosomal subunit);GO:0006412(translation);GO:0019843(rRNA binding)	03010(Ribosome)	K02867	NA
0	CSS0040648	CSS0040648	1.23315	0.804535	0.616123	0.245	0.087	3.4584e-231	1.44855e-226	Oryzain alpha chain like [Actinidia chinensis var. chinensis]	GO:0004197(cysteine-type endopeptidase activity);GO:0005615(extracellular space);GO:0005764(lysosome);GO:0051603(proteolysis involved in cellular protein catabolic process)	NA	NA	NA
0	CSS0049782	CSS0049782	0.729967	0.504664	0.532509	0.168	0.043	8.54341e-231	3.57841e-226	NA	NA	NA	NA	NA
0	CSS0012994	CSS0012994	1.69989	1.16166	0.54925	0.363	0.172	3.35462e-230	1.40508e-225	Ribosomal protein [Trema orientale]	GO:0003735(structural constituent of ribosome);GO:0005762(mitochondrial large ribosomal subunit)	03010(Ribosome)	K02884	NA
0	CSS0011753	CSS0011753	1.121	0.784161	0.515558	0.263	0.102	2.73225e-229	1.1444e-224	tonoplast monosaccharide transporters 1 [Camellia sinensis]	GO:0005351(carbohydrate:proton symporter activity);GO:0005355(glucose transmembrane transporter activity);GO:0005887(integral component of plasma membrane);GO:0046323(glucose import)	NA	NA	NA
0	CSS0038822	CSS0038822	1.04644	0.742885	0.494279	0.259	0.1	2.30653e-228	9.66092e-224	E3 ubiquitin-protein like [Actinidia chinensis var. chinensis]	GO:0000278(mitotic cell cycle);GO:0016021(integral component of membrane)	NA	NA	NA
0	CSS0046803	CSS0046803	2.74887	1.9148	0.521646	0.51	0.293	8.20022e-228	3.43466e-223	PREDICTED: probable beta-1,3-galactosyltransferase 2 isoform X3 [Vitis vinifera]	GO:0000139(Golgi membrane);GO:0005794(Golgi apparatus);GO:0006486(protein glycosylation);GO:0008378(galactosyltransferase activity);GO:0016021(integral component of membrane);GO:0016757(transferase activity, transferring glycosyl groups);GO:0016758(transferase activity, transferring hexosyl groups)	NA	NA	NA
0	CSS0023968	CSS0023968	1.56131	1.04672	0.576886	0.31	0.133	1.47048e-227	6.15909e-223	Sugar carrier protein like [Actinidia chinensis var. chinensis]	GO:0005351(carbohydrate:proton symporter activity);GO:0005355(glucose transmembrane transporter activity);GO:0005887(integral component of plasma membrane);GO:0046323(glucose import)	NA	NA	NA
0	CSS0028669	CSS0028669	2.16706	1.4833	0.54693	0.384	0.189	6.7231e-227	2.81597e-222	Glutathione S-transferase [Actinidia chinensis var. chinensis]	GO:0004364(glutathione transferase activity);GO:0005737(cytoplasm);GO:0006749(glutathione metabolic process);GO:0009407(toxin catabolic process)	00480(Glutathione metabolism)	K00799	EC:2.5.1.18
0	CSS0004289	CSS0004289	1.16451	0.784103	0.570613	0.241	0.087	1.07479e-226	4.50177e-222	Oryzain alpha chain like [Actinidia chinensis var. chinensis]	GO:0004197(cysteine-type endopeptidase activity);GO:0005615(extracellular space);GO:0005764(lysosome);GO:0051603(proteolysis involved in cellular protein catabolic process)	NA	NA	NA
0	CSS0008024	CSS0008024	1.76416	1.18078	0.579249	0.319	0.14	1.21616e-226	5.09389e-222	cytochrome P450 90A2 [Camellia japonica]	GO:0004497(monooxygenase activity);GO:0007275(multicellular organism development);GO:0010268(brassinosteroid homeostasis);GO:0016125(sterol metabolic process);GO:0016132(brassinosteroid biosynthetic process)	00905(Brassinosteroid biosynthesis)	K09588	EC:1.14.-.-
0	CSS0024307	CSS0024307	2.33323	1.67264	0.480199	0.468	0.26	3.66361e-225	1.5345e-220	Saposin-D like [Actinidia chinensis var. chinensis]	GO:0001664(G-protein coupled receptor binding);GO:0005737(cytoplasm);GO:0008047(enzyme activator activity)	NA	NA	NA
0	CSS0003862	CSS0003862	0.993209	0.700077	0.504584	0.24	0.088	6.10316e-225	2.55631e-220	NADP-dependent alkenal double bond reductase [Actinidia chinensis var. chinensis]	GO:0005634(nucleus);GO:0005654(nucleoplasm);GO:0005737(cytoplasm);GO:0005829(cytosol);GO:0006979(response to oxidative stress);GO:0032440(2-alkenal reductase [NAD(P)] activity);GO:0046686(response to cadmium ion);GO:0055114(oxidation-reduction process)	NA	NA	NA
0	CSS0003387	CSS0003387	1.07444	0.748433	0.521636	0.263	0.102	1.07648e-224	4.50885e-220	probable plastid-lipid-associated protein 7, chloroplastic isoform X2 [Rosa chinensis]	GO:0005198(structural molecule activity);GO:0005515(protein binding);GO:0008150(biological_process);GO:0009507(chloroplast);GO:0009570(chloroplast stroma);GO:0010236(plastoquinone biosynthetic process)	NA	NA	NA
0	CSS0016899	CSS0016899	1.39281	0.966783	0.526738	0.314	0.138	5.11527e-224	2.14253e-219	hypothetical protein BVC80_1769g79 [Macleaya cordata]	NA	NA	NA	NA
0	CSS0025229	CSS0025229	1.4356	1.00387	0.516084	0.334	0.153	1.79995e-223	7.53909e-219	probable zinc metalloprotease EGY2, chloroplastic [Quercus suber]	GO:0004222(metalloendopeptidase activity);GO:0006508(proteolysis);GO:0008237(metallopeptidase activity);GO:0009507(chloroplast);GO:0009535(chloroplast thylakoid membrane);GO:0016021(integral component of membrane);GO:0031969(chloroplast membrane)	NA	NA	NA
0	CSS0035915	CSS0035915	1.31599	0.917213	0.520815	0.301	0.129	3.01259e-223	1.26182e-218	PREDICTED: dolichyl-diphosphooligosaccharide--protein glycosyltransferase subunit 1B [Vitis vinifera]	GO:0004579(dolichyl-diphosphooligosaccharide-protein glycotransferase activity);GO:0008250(oligosaccharyltransferase complex);GO:0018279(protein N-linked glycosylation via asparagine)	00510(N-Glycan biosynthesis);04141(Protein processing in endoplasmic reticulum)	K12666	NA
0	CSS0017466	CSS0017466	1.93756	1.35128	0.519919	0.411	0.213	1.09839e-222	4.6006e-218	Protein THYLAKOID like [Actinidia chinensis var. chinensis]	GO:0005515(protein binding);GO:0007186(G-protein coupled receptor signaling pathway);GO:0009507(chloroplast);GO:0009527(plastid outer membrane);GO:0009528(plastid inner membrane);GO:0009532(plastid stroma);GO:0009534(chloroplast thylakoid);GO:0009535(chloroplast thylakoid membrane);GO:0009570(chloroplast stroma);GO:0009707(chloroplast outer membrane);GO:0009941(chloroplast envelope);GO:0010027(th…	NA	NA	NA
0	CSS0036563	CSS0036563	1.70927	1.19203	0.519965	0.382	0.189	5.35456e-222	2.24276e-217	Ribosome-recycling factor like [Actinidia chinensis var. chinensis]	GO:0002184(cytoplasmic translational termination);GO:0009507(chloroplast);GO:0032544(plastid translation);GO:0043023(ribosomal large subunit binding)	NA	NA	NA
0	CSS0025729	CSS0025729	4.8707	3.30584	0.559115	0.639	0.42	1.35361e-221	5.66958e-217	PREDICTED: chorismate synthase 1, chloroplastic [Vitis vinifera]	GO:0004107(chorismate synthase activity);GO:0005829(cytosol);GO:0009073(aromatic amino acid family biosynthetic process);GO:0009423(chorismate biosynthetic process);GO:0010181(FMN binding)	00400(Phenylalanine, tyrosine and tryptophan biosynthesis)	K01736	EC:4.2.3.5
0	CSS0011086	CSS0011086	0.508728	0.381332	0.415847	0.136	0.03	5.87588e-221	2.46111e-216	hypothetical protein CFOL_v3_03847 [Cephalotus follicularis]	GO:0009507(chloroplast)	NA	NA	NA
0	CSS0027736	CSS0027736	1.43029	0.991262	0.528966	0.292	0.125	6.34174e-221	2.65624e-216	sugar transport protein 5 [Camellia sinensis]	GO:0005351(carbohydrate:proton symporter activity);GO:0005355(glucose transmembrane transporter activity);GO:0005887(integral component of plasma membrane);GO:0046323(glucose import)	NA	NA	NA
0	CSS0047952	CSS0047952	3.98483	2.7453	0.537555	0.613	0.392	9.63657e-221	4.03628e-216	Chloroplast envelope membrane protein [Actinidia chinensis var. chinensis]	GO:0005886(plasma membrane);GO:0008150(biological_process);GO:0016021(integral component of membrane)	00195(Photosynthesis)	K02634	NA
0	CSS0034187	CSS0034187	0.944455	0.627838	0.589091	0.207	0.066	2.07526e-219	8.69225e-215	Glucose-6-phosphate 1-dehydrogenase, chloroplastic [Vitis vinifera]	GO:0004345(glucose-6-phosphate dehydrogenase activity);GO:0005515(protein binding);GO:0006006(glucose metabolic process);GO:0009051(pentose-phosphate shunt, oxidative branch);GO:0009507(chloroplast);GO:0009570(chloroplast stroma);GO:0050661(NADP binding);GO:0055114(oxidation-reduction process)	00030(Pentose phosphate pathway);00480(Glutathione metabolism)	K00036	EC:1.1.1.49;EC:1.1.1.363
0	CSS0046284	CSS0046284	0.817536	0.575019	0.507673	0.188	0.057	2.19623e-219	9.19891e-215	PREDICTED: calvin cycle protein CP12-1, chloroplastic [Vitis vinifera]	GO:0005515(protein binding);GO:0009416(response to light stimulus);GO:0009507(chloroplast);GO:0009570(chloroplast stroma);GO:0009744(response to sucrose);GO:0018316(peptide cross-linking via L-cystine);GO:0019253(reductive pentose-phosphate cycle);GO:0034605(cellular response to heat);GO:0070417(cellular response to cold);GO:0071454(cellular response to anoxia);GO:0080153(negative regulation of r…	NA	NA	NA
0	CSS0027813	CSS0027813	1.07763	0.711394	0.599137	0.212	0.07	2.59751e-219	1.08797e-214	Syntaxin-22 like [Actinidia chinensis var. chinensis]	GO:0000149(SNARE binding);GO:0005484(SNAP receptor activity);GO:0006886(intracellular protein transport);GO:0006906(vesicle fusion);GO:0012505(endomembrane system);GO:0016021(integral component of membrane);GO:0031201(SNARE complex);GO:0048278(vesicle docking)	04130(SNARE interactions in vesicular transport);04145(Phagosome)	K08488	NA
0	CSS0044366	CSS0044366	1.07497	0.740045	0.538615	0.237	0.086	1.10719e-218	4.63748e-214	CBL-interacting serine/threonine-protein kinase [Actinidia chinensis var. chinensis]	GO:0004674(protein serine/threonine kinase activity);GO:0005634(nucleus);GO:0005737(cytoplasm);GO:0006468(protein phosphorylation);GO:0035556(intracellular signal transduction)	NA	NA	NA
0	CSS0044111	CSS0044111	0.817323	0.577026	0.502269	0.2	0.064	2.01447e-217	8.43762e-213	Kinesin-like protein [Actinidia chinensis var. chinensis]	GO:0003777(microtubule motor activity);GO:0005871(kinesin complex);GO:0007018(microtubule-based movement);GO:0016887(ATPase activity)	NA	NA	NA
0	CSS0013831	CSS0013831	3.08708	1.76046	0.810295	0.355	0.171	4.4249e-217	1.85337e-212	leucoanthocyanidin reductase [Camellia sinensis]	GO:0005737(cytoplasm);GO:0016651(oxidoreductase activity, acting on NAD(P)H);GO:0055114(oxidation-reduction process)	00941(Flavonoid biosynthesis)	K13081	EC:1.17.1.3
0	CSS0011025	CSS0011025	1.38601	0.94949	0.545716	0.3	0.129	1.75436e-216	7.34815e-212	Growth hormone-releasing hormone receptor like [Actinidia chinensis var. chinensis]	NA	NA	NA	NA
0	CSS0021714	CSS0021714	12.784	9.56943	0.417835	0.91	0.765	2.30691e-215	9.66251e-211	xyloglucan endotransglucosylase/hydrolase protein 9-like isoform X1 [Olea europaea var. sylvestris]	GO:0004553(hydrolase activity, hydrolyzing O-glycosyl compounds);GO:0005576(extracellular region);GO:0005618(cell wall);GO:0010411(xyloglucan metabolic process);GO:0016762(xyloglucan:xyloglucosyl transferase activity);GO:0016798(hydrolase activity, acting on glycosyl bonds);GO:0042546(cell wall biogenesis);GO:0048046(apoplast);GO:0071555(cell wall organization)	NA	NA	NA
0	CSS0027074	CSS0027074	1.39436	0.983039	0.504283	0.325	0.149	6.78232e-215	2.84077e-210	GDT1-like protein [Actinidia chinensis var. chinensis]	GO:0005384(manganese ion transmembrane transporter activity);GO:0006816(calcium ion transport);GO:0006828(manganese ion transport);GO:0009507(chloroplast);GO:0009535(chloroplast thylakoid membrane);GO:0010270(photosystem II oxygen evolving complex assembly);GO:0015095(magnesium ion transmembrane transporter activity);GO:0016021(integral component of membrane);GO:0031969(chloroplast membrane)	NA	NA	NA
0	CSS0033753	CSS0033753	2.82215	1.96337	0.523468	0.514	0.301	8.22161e-215	3.44362e-210	Peptidyl-prolyl cis-trans isomerase [Actinidia chinensis var. chinensis]	GO:0003755(peptidyl-prolyl cis-trans isomerase activity);GO:0005528(FK506 binding);GO:0005789(endoplasmic reticulum membrane);GO:0061077(chaperone-mediated protein folding)	NA	NA	NA
0	CSS0038952	CSS0038952	1.26682	0.856781	0.564214	0.273	0.111	3.65936e-214	1.53272e-209	CRIB domain-containing protein [Actinidia chinensis var. chinensis]	GO:0003674(molecular_function);GO:0005634(nucleus);GO:0005737(cytoplasm);GO:0009860(pollen tube growth);GO:0040008(regulation of growth)	NA	NA	NA
0	CSS0011000	CSS0011000	2.2481	1.54794	0.538357	0.454	0.249	6.58771e-214	2.75926e-209	Leucine--tRNA ligase, partial [Actinidia chinensis var. chinensis]	GO:0004823(leucine-tRNA ligase activity);GO:0005739(mitochondrion);GO:0005829(cytosol);GO:0006429(leucyl-tRNA aminoacylation)	00970(Aminoacyl-tRNA biosynthesis)	K01869	EC:6.1.1.4
0	CSS0001656	CSS0001656	2.44018	1.73229	0.494312	0.445	0.244	7.67279e-214	3.21375e-209	NA	NA	NA	NA	NA
0	CSS0042242	CSS0042242	2.47558	1.68945	0.55121	0.447	0.243	1.09686e-213	4.59422e-209	PREDICTED: transcription factor MYB1R1-like [Juglans regia]	GO:0003682(chromatin binding);GO:0003700(DNA binding transcription factor activity);GO:0003713(transcription coactivator activity);GO:0004402(histone acetyltransferase activity);GO:0005634(nucleus);GO:0006338(chromatin remodeling);GO:0006357(regulation of transcription by RNA polymerase II);GO:0035066(positive regulation of histone acetylation)	NA	NA	NA
0	CSS0005607	CSS0005607	0.707039	0.504253	0.487642	0.173	0.05	1.2691e-213	5.31562e-209	inducer of CBF expression 2 [Vitis riparia]	GO:0003677(DNA binding);GO:0003700(DNA binding transcription factor activity);GO:0005515(protein binding);GO:0005634(nucleus);GO:0006351(transcription, DNA-templated);GO:0009409(response to cold);GO:0010440(stomatal lineage progression);GO:0045893(positive regulation of transcription, DNA-templated);GO:0046983(protein dimerization activity);GO:0050826(response to freezing)	04016(MAPK signaling pathway - plant);04075(Plant hormone signal transduction)	K13422	NA
0	CSS0040278	CSS0040278	0.868797	0.605009	0.522061	0.182	0.055	2.06985e-213	8.66955e-209	Cinnamoyl-CoA reductase-like [Actinidia chinensis var. chinensis]	GO:0005634(nucleus);GO:0009809(lignin biosynthetic process);GO:0016621(cinnamoyl-CoA reductase activity);GO:0055114(oxidation-reduction process)	00940(Phenylpropanoid biosynthesis)	K09753	EC:1.2.1.44
0	CSS0004051	CSS0004051	1.34647	0.933234	0.528874	0.304	0.133	2.18314e-213	9.14409e-209	PREDICTED: 50S ribosomal protein L9, chloroplastic [Eucalyptus grandis]	GO:0005739(mitochondrion);GO:0006412(translation)	03010(Ribosome)	K02939	NA
0	CSS0017454	CSS0017454	1.4057	1.01905	0.464062	0.333	0.158	2.26422e-213	9.48367e-209	omega-3 fatty acid desaturase [Camellia sinensis]	GO:0006629(lipid metabolic process);GO:0006633(fatty acid biosynthetic process);GO:0006636(unsaturated fatty acid biosynthetic process);GO:0009266(response to temperature stimulus);GO:0009507(chloroplast);GO:0009941(chloroplast envelope);GO:0016021(integral component of membrane);GO:0016717(oxidoreductase activity, acting on paired donors, with oxidation of a pair of donors resulting in the reduc…	NA	NA	NA
0	CSS0004363	CSS0004363	1.23762	0.857368	0.529577	0.28	0.116	1.23941e-212	5.19126e-208	Glycerate dehydrogenase [Actinidia chinensis var. chinensis]	GO:0005829(cytosol);GO:0016618(hydroxypyruvate reductase activity);GO:0030267(glyoxylate reductase (NADP) activity)	00630(Glyoxylate and dicarboxylate metabolism);00260(Glycine, serine and threonine metabolism)	K15893	NA
0	CSS0046330	CSS0046330	1.6996	1.22485	0.472588	0.376	0.191	1.38461e-212	5.79945e-208	Stabilin-1 like [Actinidia chinensis var. chinensis]	GO:0006508(proteolysis);GO:0008233(peptidase activity);GO:0009507(chloroplast);GO:0016021(integral component of membrane)	00970(Aminoacyl-tRNA biosynthesis)	K01883	EC:6.1.1.16
0	CSS0000427	CSS0000427	2.43024	1.76523	0.461243	0.49	0.284	6.94627e-212	2.90945e-207	CBS domain-containing protein [Actinidia chinensis var. chinensis]	GO:0005623(cell);GO:0009507(chloroplast);GO:0045454(cell redox homeostasis)	00906(Carotenoid biosynthesis)	K14595	EC:2.4.1.263
0	CSS0015131	CSS0015131	0.523304	0.390328	0.42296	0.134	0.03	1.17564e-211	4.92417e-207	Phosphomannomutase/phosphoglucomutase [Actinidia chinensis var. chinensis]	GO:0004615(phosphomannomutase activity);GO:0005829(cytosol)	NA	NA	NA
0	CSS0046402	CSS0046402	0.681524	0.498388	0.451495	0.176	0.053	1.42762e-211	5.9796e-207	Protein like [Actinidia chinensis var. chinensis]	GO:0004722(protein serine/threonine phosphatase activity);GO:0006470(protein dephosphorylation);GO:0046872(metal ion binding)	NA	NA	NA
0	CSS0040643	CSS0040643	1.04079	0.733314	0.505172	0.25	0.097	2.50118e-211	1.04762e-206	PREDICTED: photosynthetic NDH subunit of subcomplex B 4, chloroplastic-like [Vitis vinifera]	GO:0003674(molecular_function);GO:0009507(chloroplast);GO:0009535(chloroplast thylakoid membrane);GO:0009773(photosynthetic electron transport in photosystem I);GO:0010598(NAD(P)H dehydrogenase complex (plastoquinone));GO:0016021(integral component of membrane)	NA	NA	NA
0	CSS0025876	CSS0025876	1.24239	0.890084	0.481105	0.288	0.127	4.85203e-210	2.03227e-205	30S ribosomal protein [Actinidia chinensis var. chinensis]	GO:0003735(structural constituent of ribosome);GO:0005739(mitochondrion);GO:0015935(small ribosomal subunit)	03010(Ribosome)	K02946	NA
0	CSS0048905	CSS0048905	2.9461	2.03683	0.532479	0.446	0.245	8.55533e-210	3.5834e-205	flavonoid 3'-hydroxylase 2 [Camellia sinensis]	GO:0016020(membrane);GO:0016709(oxidoreductase activity, acting on paired donors, with incorporation or reduction of molecular oxygen, NAD(P)H as one donor, and incorporation of one atom of oxygen);GO:0044550(secondary metabolite biosynthetic process)	00941(Flavonoid biosynthesis);00944(Flavone and flavonol biosynthesis)	K05280	EC:1.14.14.82
0	CSS0009741	CSS0009741	0.546018	0.407809	0.421055	0.136	0.032	2.46073e-209	1.03068e-204	CASP-like protein 1C1 [Quercus suber]	GO:0003954(NADH dehydrogenase activity);GO:0005515(protein binding);GO:0005576(extracellular region);GO:0005886(plasma membrane);GO:0016021(integral component of membrane);GO:0051536(iron-sulfur cluster binding)	NA	NA	NA
0	CSS0004813	CSS0004813	1.06909	0.752951	0.505754	0.254	0.1	3.52809e-209	1.47774e-204	IRK-interacting protein [Vitis vinifera]	GO:0005515(protein binding);GO:0005634(nucleus);GO:0008150(biological_process)	NA	NA	NA
0	CSS0019528	CSS0019528	1.19499	0.729722	0.711583	0.168	0.046	3.70574e-209	1.55215e-204	hypothetical protein CCACVL1_17225 [Corchorus capsularis]	GO:0005634(nucleus);GO:0046983(protein dimerization activity)	NA	NA	NA
0	CSS0044676	CSS0044676	1.82292	1.30687	0.480138	0.399	0.209	4.68295e-209	1.96145e-204	Ferredoxin-dependent glutamate synthase [Actinidia chinensis var. chinensis]	GO:0005737(cytoplasm);GO:0006537(glutamate biosynthetic process);GO:0015930(glutamate synthase activity);GO:0019676(ammonia assimilation cycle)	00630(Glyoxylate and dicarboxylate metabolism);00910(Nitrogen metabolism)	K00284	EC:1.4.7.1
0	CSS0023014	CSS0023014	0.920118	0.642599	0.517899	0.2	0.067	4.05705e-208	1.69929e-203	transcription factor MYB5b [Camellia sinensis]	GO:0000981(RNA polymerase II transcription factor activity, sequence-specific DNA binding);GO:0001135(transcription factor activity, RNA polymerase II transcription factor recruiting);GO:0003677(DNA binding);GO:0003700(DNA binding transcription factor activity);GO:0005634(nucleus);GO:0006351(transcription, DNA-templated);GO:0006355(regulation of transcription, DNA-templated);GO:0006357(regulation…	NA	NA	NA
0	CSS0029715	CSS0029715	2.76692	1.89706	0.54452	0.496	0.289	1.04839e-207	4.39116e-203	Protein tas like [Actinidia chinensis var. chinensis]	GO:0004033(aldo-keto reductase (NADP) activity);GO:0009507(chloroplast);GO:0009570(chloroplast stroma);GO:0009941(chloroplast envelope);GO:0016491(oxidoreductase activity)	03008(Ribosome biogenesis in eukaryotes)	K14521	EC:2.3.1.-
0	CSS0004249	CSS0004249	1.41021	0.988953	0.511934	0.308	0.139	1.51359e-207	6.33969e-203	photolyase/blue-light receptor 2 [Camellia oleifera]	GO:0003913(DNA photolyase activity);GO:0005634(nucleus);GO:0006281(DNA repair);GO:0009881(photoreceptor activity);GO:0018298(protein-chromophore linkage)	NA	NA	NA
0	CSS0026022	CSS0026022	1.03928	0.760162	0.451203	0.252	0.103	2.32922e-207	9.75592e-203	Pollen allergen Che a 1 like [Actinidia chinensis var. chinensis]	GO:0003674(molecular_function);GO:0008150(biological_process);GO:0016021(integral component of membrane)	00900(Terpenoid backbone biosynthesis)	K15889	EC:3.1.1.-
0	CSS0038832	CSS0038832	2.1174	1.46027	0.53606	0.407	0.214	3.04977e-207	1.27739e-202	Light-harvesting complex-like protein 3 isotype [Actinidia chinensis var. chinensis]	GO:0005515(protein binding);GO:0009507(chloroplast);GO:0009523(photosystem II);GO:0009535(chloroplast thylakoid membrane);GO:0009765(photosynthesis, light harvesting);GO:0015979(photosynthesis);GO:0016021(integral component of membrane);GO:0016168(chlorophyll binding);GO:0018298(protein-chromophore linkage);GO:0019899(enzyme binding);GO:0042651(thylakoid membrane);GO:0042802(identical protein bin…	NA	NA	NA
0	CSS0038512	CSS0038512	2.19199	1.3012	0.752393	0.325	0.156	3.58042e-206	1.49966e-201	hypothetical protein CRG98_007942 [Punica granatum]	GO:0004185(serine-type carboxypeptidase activity);GO:0016747(transferase activity, transferring acyl groups other than amino-acyl groups);GO:0019748(secondary metabolic process);GO:0051603(proteolysis involved in cellular protein catabolic process)	NA	NA	NA
0	CSS0045506	CSS0045506	1.72814	1.23167	0.488607	0.381	0.195	1.93335e-205	8.09782e-201	Phosphoglycolate phosphatase [Actinidia chinensis var. chinensis]	GO:0005829(cytosol);GO:0016311(dephosphorylation);GO:0016791(phosphatase activity)	00630(Glyoxylate and dicarboxylate metabolism)	K19269	EC:3.1.3.18;EC:3.1.3.48
0	CSS0044404	CSS0044404	0.966782	0.698184	0.469583	0.234	0.09	6.06713e-205	2.54122e-200	50S ribosomal protein L6, chloroplastic isoform X2 [Morus notabilis]	GO:0002181(cytoplasmic translation);GO:0003723(RNA binding);GO:0003735(structural constituent of ribosome)	03010(Ribosome)	K02933	NA
0	CSS0005999	CSS0005999	2.12988	1.38862	0.617126	0.343	0.164	1.22793e-204	5.14318e-200	cinnamate 4-hydroxylase [Camellia sinensis]	GO:0009808(lignin metabolic process);GO:0016020(membrane);GO:0016710(trans-cinnamate 4-monooxygenase activity);GO:0044550(secondary metabolite biosynthetic process)	00360(Phenylalanine metabolism);00130(Ubiquinone and other terpenoid-quinone biosynthesis);00940(Phenylpropanoid biosynthesis);00945(Stilbenoid, diarylheptanoid and gingerol biosynthesis);00941(Flavonoid biosynthesis)	K00487	EC:1.14.13.11
0	CSS0037928	CSS0037928	3.24222	2.34166	0.469447	0.576	0.364	3.6615e-204	1.53362e-199	protein LUTEIN DEFICIENT 5, chloroplastic isoform X3 [Jatropha curcas]	GO:0005506(iron ion binding);GO:0009507(chloroplast);GO:0009941(chloroplast envelope);GO:0010291(carotene beta-ring hydroxylase activity);GO:0016117(carotenoid biosynthetic process);GO:0016123(xanthophyll biosynthetic process);GO:0016705(oxidoreductase activity, acting on paired donors, with incorporation or reduction of molecular oxygen);GO:0019825(oxygen binding);GO:0020037(heme binding);GO:005…	00906(Carotenoid biosynthesis)	K15747	EC:1.14.-.-
0	CSS0020515	CSS0020515	1.53124	1.10969	0.464537	0.35	0.174	4.48518e-204	1.87862e-199	Protein LOW PSII ACCUMULATION 1 like [Actinidia chinensis var. chinensis]	GO:0005515(protein binding);GO:0009416(response to light stimulus);GO:0009507(chloroplast);GO:0009523(photosystem II);GO:0009534(chloroplast thylakoid);GO:0009535(chloroplast thylakoid membrane);GO:0009570(chloroplast stroma);GO:0009575(chromoplast stroma);GO:0009579(thylakoid);GO:0009611(response to wounding);GO:0009644(response to high light intensity);GO:0009941(chloroplast envelope);GO:001020…	NA	NA	NA
0	CSS0011265	CSS0011265	1.16292	0.829846	0.486839	0.255	0.104	1.13767e-203	4.76512e-199	Alcohol dehydrogenase-like [Actinidia chinensis var. chinensis]	GO:0004022(alcohol dehydrogenase (NAD) activity);GO:0005737(cytoplasm);GO:0008270(zinc ion binding);GO:0016491(oxidoreductase activity);GO:0055114(oxidation-reduction process)	00010(Glycolysis / Gluconeogenesis);00071(Fatty acid degradation);00350(Tyrosine metabolism)	K00121	EC:1.1.1.284;EC:1.1.1.1
0	CSS0017700	CSS0017700	1.02157	0.711403	0.522048	0.231	0.086	2.08752e-203	8.74356e-199	Protein NUCLEAR FUSION DEFECTIVE like [Actinidia chinensis var. chinensis]	GO:0003674(molecular_function);GO:0005634(nucleus);GO:0016021(integral component of membrane);GO:0080167(response to karrikin)	NA	NA	NA
0	CSS0033580	CSS0033580	1.41811	1.04502	0.440437	0.282	0.128	2.09975e-203	8.79478e-199	Protein NRT1/ PTR FAMILY 1.2 like [Actinidia chinensis var. chinensis]	GO:0010015(root morphogenesis);GO:0015112(nitrate transmembrane transporter activity);GO:0042128(nitrate assimilation)	NA	NA	NA
0	CSS0042766	CSS0042766	1.22183	0.88511	0.465114	0.292	0.131	8.33712e-203	3.492e-198	Acyl carrier protein (ACP) [Macleaya cordata]	GO:0000035(acyl binding);GO:0000036(acyl carrier activity);GO:0005829(cytosol);GO:0006633(fatty acid biosynthetic process);GO:0009245(lipid A biosynthetic process);GO:0009507(chloroplast);GO:0009570(chloroplast stroma);GO:0031177(phosphopantetheine binding)	00010(Glycolysis / Gluconeogenesis);00030(Pentose phosphate pathway);00051(Fructose and mannose metabolism);00052(Galactose metabolism);03018(RNA degradation)	K00850	EC:2.7.1.11
0	CSS0034217	CSS0034217	1.90669	1.34146	0.507269	0.394	0.206	1.47511e-202	6.17851e-198	PREDICTED: 30S ribosomal protein S1, chloroplastic [Nelumbo nucifera]	GO:0003723(RNA binding);GO:0003729(mRNA binding);GO:0005739(mitochondrion);GO:0005840(ribosome);GO:0009507(chloroplast);GO:0009570(chloroplast stroma);GO:0009579(thylakoid);GO:0009735(response to cytokinin);GO:0016020(membrane)	03010(Ribosome)	K02945	NA
0	CSS0032520	CSS0032520	1.07089	0.783406	0.450978	0.264	0.112	2.7318e-202	1.14421e-197	PREDICTED: uncharacterized protein LOC100264834 [Vitis vinifera]	GO:0003674(molecular_function);GO:0008150(biological_process);GO:0009507(chloroplast);GO:0016021(integral component of membrane)	NA	NA	NA
0	CSS0001214	CSS0001214	1.7097	1.16962	0.547708	0.344	0.166	4.45541e-202	1.86615e-197	PREDICTED: uncharacterized protein LOC100263114 [Vitis vinifera]	GO:0005506(iron ion binding);GO:0009507(chloroplast);GO:0009534(chloroplast thylakoid);GO:0009535(chloroplast thylakoid membrane);GO:0009941(chloroplast envelope);GO:0016021(integral component of membrane);GO:0046872(metal ion binding)	NA	NA	NA
0	CSS0017210	CSS0017210	2.50275	1.66643	0.586751	0.443	0.246	5.83798e-202	2.44524e-197	TraB domain-containing protein [Actinidia chinensis var. chinensis]	GO:0003674(molecular_function);GO:0008150(biological_process);GO:0009507(chloroplast)	00630(Glyoxylate and dicarboxylate metabolism);00380(Tryptophan metabolism);04016(MAPK signaling pathway - plant);04146(Peroxisome)	K03781	EC:1.11.1.6
0	CSS0010277	CSS0010277	0.650178	0.484565	0.424145	0.174	0.054	7.48293e-201	3.13422e-196	Peptidyl-prolyl cis-trans isomerase [Actinidia chinensis var. chinensis]	GO:0003755(peptidyl-prolyl cis-trans isomerase activity);GO:0005528(FK506 binding);GO:0005789(endoplasmic reticulum membrane);GO:0061077(chaperone-mediated protein folding)	NA	NA	NA
0	CSS0006826	CSS0006826	1.63588	1.1442	0.515731	0.368	0.185	3.20716e-200	1.34332e-195	Alanine--tRNA ligase [Actinidia chinensis var. chinensis]	GO:0000049(tRNA binding);GO:0004813(alanine-tRNA ligase activity);GO:0005739(mitochondrion);GO:0005829(cytosol);GO:0006400(tRNA modification);GO:0006419(alanyl-tRNA aminoacylation);GO:0009507(chloroplast);GO:0016597(amino acid binding)	00970(Aminoacyl-tRNA biosynthesis)	K01872	EC:6.1.1.7
0	CSS0010005	CSS0010005	0.994567	0.727838	0.45045	0.247	0.101	1.06479e-199	4.45986e-195	Glycine dehydrogenaseA like [Actinidia chinensis var. chinensis]	GO:0004375(glycine dehydrogenase (decarboxylating) activity);GO:0005739(mitochondrion);GO:0005829(cytosol);GO:0005960(glycine cleavage complex);GO:0016594(glycine binding);GO:0019464(glycine decarboxylation via glycine cleavage system)	00630(Glyoxylate and dicarboxylate metabolism);00260(Glycine, serine and threonine metabolism)	K00281	EC:1.4.4.2
0	CSS0042336	CSS0042336	3.70847	2.57785	0.524656	0.554	0.345	8.78944e-199	3.68146e-194	Cysteine protease [Actinidia chinensis var. chinensis]	GO:0004197(cysteine-type endopeptidase activity);GO:0005615(extracellular space);GO:0005764(lysosome);GO:0051603(proteolysis involved in cellular protein catabolic process)	NA	NA	NA
0	CSS0029916	CSS0029916	1.07076	0.758807	0.49683	0.259	0.106	8.95861e-199	3.75231e-194	StAR-related lipid transfer protein like [Actinidia chinensis var. chinensis]	GO:0005739(mitochondrion);GO:0005773(vacuole);GO:0008289(lipid binding);GO:0015914(phospholipid transport);GO:0016021(integral component of membrane)	NA	NA	NA
0	CSS0028386	CSS0028386	1.6159	1.14396	0.498305	0.362	0.182	1.20906e-198	5.06417e-194	Pre-neck appendage protein [Actinidia chinensis var. chinensis]	GO:0003674(molecular_function);GO:0008150(biological_process);GO:0009507(chloroplast);GO:0016021(integral component of membrane)	NA	NA	NA
0	CSS0050436	CSS0050436	1.95112	1.37211	0.507908	0.359	0.181	1.42157e-198	5.95424e-194	chalcone isomerase [Camellia sinensis]	GO:0005504(fatty acid binding);GO:0005515(protein binding);GO:0005634(nucleus);GO:0005783(endoplasmic reticulum);GO:0006631(fatty acid metabolic process);GO:0009411(response to UV);GO:0009507(chloroplast);GO:0009570(chloroplast stroma);GO:0009705(plant-type vacuole membrane);GO:0009733(response to auxin);GO:0009813(flavonoid biosynthetic process);GO:0010224(response to UV-B);GO:0042406(extrinsic …	00941(Flavonoid biosynthesis)	K01859	EC:5.5.1.6
0	CSS0046372	CSS0046372	1.07838	0.773194	0.479968	0.257	0.106	6.43792e-198	2.69652e-193	uncharacterized protein LOC109805504 [Cajanus cajan]	GO:0005515(protein binding);GO:0009507(chloroplast);GO:0009535(chloroplast thylakoid membrane);GO:0009579(thylakoid);GO:0009735(response to cytokinin);GO:0016021(integral component of membrane);GO:0061635(regulation of protein complex stability)	NA	NA	NA
0	CSS0005369	CSS0005369	0.866927	0.608821	0.509893	0.194	0.065	1.83222e-197	7.67424e-193	vacuolar invertase INV15 [Camellia sinensis]	GO:0000325(plant-type vacuole);GO:0004553(hydrolase activity, hydrolyzing O-glycosyl compounds);GO:0004575(sucrose alpha-glucosidase activity);GO:0005773(vacuole);GO:0005775(vacuolar lumen);GO:0005975(carbohydrate metabolic process);GO:0005985(sucrose metabolic process);GO:0009617(response to bacterium);GO:0009738(abscisic acid-activated signaling pathway);GO:0016021(integral component of membran…	00052(Galactose metabolism);00500(Starch and sucrose metabolism)	K01193	EC:3.2.1.26
0	CSS0004426	CSS0004426	5.29074	3.25296	0.701714	0.487	0.288	5.84683e-197	2.44895e-192	2OG-FeII_Oxy domain-containing protein/DIOX_N domain-containing protein [Cephalotus follicularis]	GO:0051213(dioxygenase activity)	00940(Phenylpropanoid biosynthesis)	K06892	EC:1.14.11.-
0	CSS0023501	CSS0023501	4.66268	3.56868	0.385769	0.649	0.441	1.578e-196	6.60944e-192	CYP74B24 [Camellia sinensis]	GO:0004497(monooxygenase activity);GO:0009941(chloroplast envelope);GO:0016125(sterol metabolic process)	00592(alpha-Linolenic acid metabolism)	K10528	EC:4.1.2.-
0	CSS0025336	CSS0025336	0.765635	0.557339	0.458102	0.191	0.064	2.9626e-196	1.24088e-191	PREDICTED: GATA transcription factor 21-like [Nelumbo nucifera]	GO:0000977(RNA polymerase II regulatory region sequence-specific DNA binding);GO:0001085(RNA polymerase II transcription factor binding);GO:0001228(transcriptional activator activity, RNA polymerase II transcription regulatory region sequence-specific DNA binding);GO:0003682(chromatin binding);GO:0005634(nucleus);GO:0005667(transcription factor complex);GO:0030154(cell differentiation)	NA	NA	NA
0	CSS0001294	CSS0001294	1.01168	0.728619	0.473519	0.238	0.094	3.87939e-195	1.62488e-190	uncharacterized protein LOC107415849 [Ziziphus jujuba]	GO:0003674(molecular_function);GO:0009507(chloroplast);GO:0009515(granal stacked thylakoid);GO:0009534(chloroplast thylakoid);GO:0009535(chloroplast thylakoid membrane);GO:0010027(thylakoid membrane organization);GO:0010196(nonphotochemical quenching);GO:0090391(granum assembly)	NA	NA	NA
0	CSS0015127	CSS0015127	1.714	1.22311	0.48682	0.379	0.197	3.91514e-195	1.63986e-190	PREDICTED: chlorophyll(ide) b reductase NOL, chloroplastic isoform X2 [Populus euphratica]	GO:0010304(PSII associated light-harvesting complex II catabolic process);GO:0015996(chlorophyll catabolic process);GO:0034256(chlorophyll(ide) b reductase activity)	00860(Porphyrin and chlorophyll metabolism)	K13606	EC:1.1.1.294
0	CSS0004540	CSS0004540	1.03578	0.746591	0.472322	0.248	0.101	9.59327e-195	4.01814e-190	Magnesium-chelatase subunit ChlI like [Actinidia chinensis var. chinensis]	GO:0005524(ATP binding);GO:0005618(cell wall);GO:0009507(chloroplast);GO:0009570(chloroplast stroma);GO:0009735(response to cytokinin);GO:0010007(magnesium chelatase complex);GO:0015979(photosynthesis);GO:0015995(chlorophyll biosynthetic process);GO:0016851(magnesium chelatase activity);GO:0016887(ATPase activity)	00860(Porphyrin and chlorophyll metabolism)	K03405	EC:6.6.1.1
0	CSS0039813	CSS0039813	2.41629	1.7351	0.477773	0.374	0.198	1.82831e-194	7.65788e-190	jasmonate O-methyltransferase [Ricinus communis]	GO:0005634(nucleus);GO:0005737(cytoplasm);GO:0009611(response to wounding);GO:0009694(jasmonic acid metabolic process);GO:0009695(jasmonic acid biosynthetic process);GO:0009867(jasmonic acid mediated signaling pathway);GO:0030795(jasmonate O-methyltransferase activity);GO:0031408(oxylipin biosynthetic process);GO:0032259(methylation);GO:0102078(methyl jasmonate methylesterase activity)	00592(alpha-Linolenic acid metabolism)	K08241	EC:2.1.1.141
0	CSS0029134	CSS0029134	0.670183	0.499711	0.423461	0.18	0.059	1.03686e-193	4.34287e-189	Photosynthetic NDH subunit of lumenal location 2 like [Actinidia chinensis var. chinensis]	GO:0005509(calcium ion binding);GO:0009344(nitrite reductase complex [NAD(P)H]);GO:0009507(chloroplast);GO:0009534(chloroplast thylakoid);GO:0009535(chloroplast thylakoid membrane);GO:0009543(chloroplast thylakoid lumen);GO:0009654(photosystem II oxygen evolving complex);GO:0009767(photosynthetic electron transport chain);GO:0019898(extrinsic component of membrane);GO:0030095(chloroplast photosys…	00195(Photosynthesis)	K08901	NA
0	CSS0012805	CSS0012805	1.07739	0.783874	0.458849	0.259	0.11	1.53564e-193	6.43203e-189	Photosystem II stability/assembly factor like [Actinidia chinensis var. chinensis]	GO:0009507(chloroplast);GO:0009523(photosystem II);GO:0009533(chloroplast stromal thylakoid);GO:0009534(chloroplast thylakoid);GO:0009535(chloroplast thylakoid membrane);GO:0009543(chloroplast thylakoid lumen);GO:0009570(chloroplast stroma);GO:0009579(thylakoid);GO:0009657(plastid organization);GO:0009735(response to cytokinin);GO:0009941(chloroplast envelope);GO:0015979(photosynthesis);GO:003009…	NA	NA	NA
0	CSS0041502	CSS0041502	0.475669	0.353601	0.427838	0.109	0.021	1.68035e-193	7.03814e-189	Cellulose synthase-like protein [Actinidia chinensis var. chinensis]	GO:0000139(Golgi membrane);GO:0000271(polysaccharide biosynthetic process);GO:0000977(RNA polymerase II regulatory region sequence-specific DNA binding);GO:0005783(endoplasmic reticulum);GO:0005794(Golgi apparatus);GO:0005886(plasma membrane);GO:0009832(plant-type cell wall biogenesis);GO:0009833(plant-type primary cell wall biogenesis);GO:0016021(integral component of membrane);GO:0016757(transf…	NA	NA	NA
0	CSS0019498	CSS0019498	0.584108	0.438295	0.414332	0.158	0.046	2.65681e-192	1.1128e-187	two pore potassium channel c [Citrus clementina]	GO:0009705(plant-type vacuole membrane)	NA	NA	NA
0	CSS0018103	CSS0018103	3.50483	2.53872	0.465242	0.585	0.378	2.93627e-192	1.22986e-187	PGR5-like protein [Actinidia chinensis var. chinensis]	GO:0005515(protein binding);GO:0009507(chloroplast);GO:0009534(chloroplast thylakoid);GO:0009535(chloroplast thylakoid membrane);GO:0009579(thylakoid);GO:0009773(photosynthetic electron transport in photosystem I);GO:0015979(photosynthesis);GO:0016021(integral component of membrane);GO:0016730(oxidoreductase activity, acting on iron-sulfur proteins as donors);GO:0042802(identical protein binding)	NA	NA	NA
0	CSS0026503	CSS0026503	1.16602	0.856042	0.445836	0.277	0.125	4.98352e-192	2.08735e-187	copper/zinc-superoxide dismutase 1b [Camellia sinensis]	GO:0004784(superoxide dismutase activity);GO:0005507(copper ion binding);GO:0005737(cytoplasm);GO:0008270(zinc ion binding);GO:0019430(removal of superoxide radicals)	04146(Peroxisome)	K04565	EC:1.15.1.1
0	CSS0041838	CSS0041838	1.33483	1.06351	0.327824	0.269	0.131	1.56987e-191	6.5754e-187	uncharacterized protein At4g26485-like isoform X1 [Prunus avium]	GO:0004826(phenylalanine-tRNA ligase activity);GO:0005737(cytoplasm);GO:0006432(phenylalanyl-tRNA aminoacylation);GO:0070042(rRNA (uridine-N3-)-methyltransferase activity);GO:0070475(rRNA base methylation)	NA	NA	NA
0	CSS0020622	CSS0020622	3.52974	2.5486	0.469857	0.567	0.362	2.92497e-191	1.22512e-186	TCP transcription factor CIN2A [Petrocosmea sinensis]	GO:0003677(DNA binding);GO:0003700(DNA binding transcription factor activity);GO:0005515(protein binding);GO:0005634(nucleus);GO:0006351(transcription, DNA-templated);GO:0006355(regulation of transcription, DNA-templated);GO:0009793(embryo development ending in seed dormancy);GO:0009965(leaf morphogenesis);GO:0010150(leaf senescence);GO:0030154(cell differentiation);GO:0045962(positive regulation…	NA	NA	NA
0	CSS0041272	CSS0041272	3.01489	2.237	0.430538	0.55	0.348	6.80162e-191	2.84886e-186	2-isopropylmalate synthase [Actinidia chinensis var. chinensis]	GO:0003852(2-isopropylmalate synthase activity);GO:0009098(leucine biosynthetic process);GO:0009507(chloroplast);GO:0009941(chloroplast envelope);GO:0016829(lyase activity);GO:0019752(carboxylic acid metabolic process);GO:0046912(transferase activity, transferring acyl groups, acyl groups converted into alkyl on transfer)	00620(Pyruvate metabolism);00290(Valine, leucine and isoleucine biosynthesis)	K01649	EC:2.3.3.13
0	CSS0013793	CSS0013793	0.7208	0.524855	0.457681	0.182	0.06	4.98272e-190	2.08701e-185	hypothetical protein DVH24_012451 [Malus domestica]	GO:0003674(molecular_function);GO:0005634(nucleus);GO:0005737(cytoplasm);GO:0005829(cytosol);GO:0005886(plasma membrane)	00196(Photosynthesis - antenna proteins)	K08911	NA
0	CSS0047779	CSS0047779	1.52091	1.06287	0.516975	0.323	0.155	1.89578e-189	7.94049e-185	Rhodanese-like domain-containing protein [Actinidia chinensis var. chinensis]	GO:0003674(molecular_function);GO:0007568(aging);GO:0009507(chloroplast);GO:0009534(chloroplast thylakoid);GO:0009535(chloroplast thylakoid membrane);GO:0009941(chloroplast envelope)	NA	NA	NA
0	CSS0012197	CSS0012197	0.703853	0.516447	0.446655	0.177	0.057	2.64611e-189	1.10832e-184	N-acetyltransferase san [Actinidia chinensis var. chinensis]	GO:0004596(peptide alpha-N-acetyltransferase activity);GO:0006474(N-terminal protein amino acid acetylation);GO:0031248(protein acetyltransferase complex)	NA	NA	NA
0	CSS0041974	CSS0041974	0.351084	0.276244	0.345877	0.1	0.017	5.31403e-189	2.22578e-184	ABC transporter C family member 9 like [Actinidia chinensis var. chinensis]	GO:0000325(plant-type vacuole);GO:0005524(ATP binding);GO:0005773(vacuole);GO:0005774(vacuolar membrane);GO:0005886(plasma membrane);GO:0008559(xenobiotic transmembrane transporting ATPase activity);GO:0009506(plasmodesma);GO:0010290(chlorophyll catabolite transmembrane transporter activity);GO:0015431(glutathione S-conjugate-exporting ATPase activity);GO:0016021(integral component of membrane);G…	02010(ABC transporters)	K05665	NA
0	CSS0001568	CSS0001568	1.95036	1.41428	0.46367	0.415	0.23	1.32533e-188	5.55113e-184	PGR5-like protein [Actinidia chinensis var. chinensis]	GO:0005515(protein binding);GO:0009507(chloroplast);GO:0009534(chloroplast thylakoid);GO:0009535(chloroplast thylakoid membrane);GO:0009579(thylakoid);GO:0009773(photosynthetic electron transport in photosystem I);GO:0015979(photosynthesis);GO:0016021(integral component of membrane);GO:0016730(oxidoreductase activity, acting on iron-sulfur proteins as donors);GO:0042802(identical protein binding)	NA	NA	NA
0	CSS0013271	CSS0013271	1.14581	0.807114	0.505517	0.255	0.107	1.47342e-188	6.17143e-184	protein PROTON GRADIENT REGULATION 5, chloroplastic [Prunus avium]	GO:0005515(protein binding);GO:0009055(electron transfer activity);GO:0009414(response to water deprivation);GO:0009507(chloroplast);GO:0009534(chloroplast thylakoid);GO:0009535(chloroplast thylakoid membrane);GO:0009644(response to high light intensity);GO:0009773(photosynthetic electron transport in photosystem I);GO:0010117(photoprotection);GO:0071484(cellular response to light intensity)	NA	NA	NA
0	CSS0008868	CSS0008868	1.44031	1.05656	0.447016	0.333	0.167	2.3523e-188	9.85262e-184	Thylakoid membrane protein like [Actinidia chinensis var. chinensis]	GO:0003674(molecular_function);GO:0005739(mitochondrion);GO:0009507(chloroplast);GO:0009534(chloroplast thylakoid);GO:0009535(chloroplast thylakoid membrane);GO:0009941(chloroplast envelope);GO:0016020(membrane)	NA	NA	NA
0	CSS0038038	CSS0038038	2.70571	2.0409	0.406806	0.484	0.292	2.70507e-188	1.13302e-183	beta-glucosidase 3 GH1 family [Camellia sinensis]	GO:0008422(beta-glucosidase activity);GO:1901657(glycosyl compound metabolic process)	00500(Starch and sucrose metabolism);00460(Cyanoamino acid metabolism);00940(Phenylpropanoid biosynthesis)	K05350	EC:3.2.1.21
0	CSS0035656	CSS0035656	1.46086	0.873915	0.741251	0.198	0.069	3.85692e-188	1.61547e-183	Protein RADIALIS-like [Actinidia chinensis var. chinensis]	GO:0003677(DNA binding);GO:0003700(DNA binding transcription factor activity);GO:0005634(nucleus);GO:0006355(regulation of transcription, DNA-templated)	NA	NA	NA
0	CSS0012995	CSS0012995	1.66935	1.19232	0.485516	0.357	0.182	4.35635e-188	1.82466e-183	Glycine cleavage system H protein [Actinidia chinensis var. chinensis]	GO:0004375(glycine dehydrogenase (decarboxylating) activity);GO:0005634(nucleus);GO:0005739(mitochondrion);GO:0005960(glycine cleavage complex);GO:0009507(chloroplast);GO:0009579(thylakoid);GO:0009853(photorespiration);GO:0019464(glycine decarboxylation via glycine cleavage system)	00630(Glyoxylate and dicarboxylate metabolism);00260(Glycine, serine and threonine metabolism)	K02437	NA
0	CSS0045008	CSS0045008	0.798383	0.585529	0.447342	0.199	0.072	4.9903e-188	2.09019e-183	16kda membrane protein [Camellia sinensis]	GO:0005515(protein binding);GO:0005739(mitochondrion);GO:0009507(chloroplast);GO:0009522(photosystem I);GO:0009535(chloroplast thylakoid membrane);GO:0009579(thylakoid);GO:0009767(photosynthetic electron transport chain);GO:0009768(photosynthesis, light harvesting in photosystem I);GO:0016021(integral component of membrane)	00195(Photosynthesis)	K14332	NA
0	CSS0029721	CSS0029721	2.6231	1.8631	0.493566	0.491	0.294	5.47022e-188	2.2912e-183	putative elongation factor TypA-like SVR3, chloroplastic [Quercus suber]	GO:0003924(GTPase activity);GO:0005622(intracellular);GO:0006412(translation)	NA	NA	NA
0	CSS0009394	CSS0009394	0.926026	0.690609	0.423183	0.234	0.097	2.64265e-187	1.10687e-182	Ras-related protein [Actinidia chinensis var. chinensis]	GO:0005768(endosome);GO:0030139(endocytic vesicle)	04144(Endocytosis);04145(Phagosome)	K07889	NA
0	CSS0023443	CSS0023443	1.09251	0.787756	0.471832	0.263	0.114	6.41556e-187	2.68716e-182	PREDICTED: rhodanese-like domain-containing protein 11, chloroplastic isoform X1 [Vitis vinifera]	GO:0003674(molecular_function);GO:0008150(biological_process);GO:0009507(chloroplast)	NA	NA	NA
0	CSS0026029	CSS0026029	10.4365	7.01267	0.5736	0.778	0.635	1.23497e-186	5.17266e-182	PREDICTED: LOW QUALITY PROTEIN: uncharacterized protein LOC107858555, partial [Capsicum annuum]	GO:0009536(plastid)	00195(Photosynthesis)	K02704	NA
0	CSS0019439	CSS0019439	1.31287	0.970487	0.43594	0.311	0.152	2.06238e-186	8.63829e-182	50S ribosomal protein [Actinidia chinensis var. chinensis]	GO:0003729(mRNA binding);GO:0003735(structural constituent of ribosome);GO:0006412(translation);GO:0022625(cytosolic large ribosomal subunit)	03010(Ribosome)	K02871	NA
0	CSS0022256	CSS0022256	2.05356	1.46942	0.482881	0.417	0.231	5.61503e-186	2.35186e-181	Delta-aminolevulinic acid dehydratase [Actinidia chinensis var. chinensis]	GO:0004655(porphobilinogen synthase activity);GO:0005829(cytosol);GO:0006783(heme biosynthetic process);GO:0008270(zinc ion binding)	00860(Porphyrin and chlorophyll metabolism)	K01698	EC:4.2.1.24
0	CSS0004711	CSS0004711	3.13757	2.36442	0.408163	0.556	0.356	6.30522e-186	2.64094e-181	Endo-1,3;1,4-beta-D-glucanase [Vitis vinifera]	GO:0005634(nucleus);GO:0005737(cytoplasm);GO:0005829(cytosol);GO:0005886(plasma membrane);GO:0009651(response to salt stress);GO:0016787(hydrolase activity);GO:0048046(apoplast)	NA	NA	NA
0	CSS0003286	CSS0003286	0.881106	0.640995	0.459002	0.218	0.084	1.19945e-185	5.0239e-181	Glycine dehydrogenaseA like [Actinidia chinensis var. chinensis]	GO:0004375(glycine dehydrogenase (decarboxylating) activity);GO:0005739(mitochondrion);GO:0005829(cytosol);GO:0005960(glycine cleavage complex);GO:0016594(glycine binding);GO:0019464(glycine decarboxylation via glycine cleavage system)	00630(Glyoxylate and dicarboxylate metabolism);00260(Glycine, serine and threonine metabolism)	K00281	EC:1.4.4.2
0	CSS0015742	CSS0015742	3.58849	2.66842	0.427389	0.61	0.406	2.11778e-185	8.8703e-181	Translation initiation factor IF-2 like [Actinidia chinensis var. chinensis]	GO:0003924(GTPase activity);GO:0005622(intracellular);GO:0006412(translation)	NA	NA	NA
0	CSS0019350	CSS0019350	1.81973	1.32321	0.459686	0.384	0.207	1.92709e-184	8.07161e-180	rhodanese-like domain-containing protein 4, chloroplastic [Quercus suber]	GO:0004568(chitinase activity);GO:0005576(extracellular region);GO:0006032(chitin catabolic process);GO:0008061(chitin binding)	NA	NA	NA
0	CSS0010064	CSS0010064	0.967891	0.701007	0.465414	0.234	0.094	3.73874e-184	1.56597e-179	photosystem I reaction center subunit N (chloroplast) [Camellia sinensis]	GO:0005516(calmodulin binding);GO:0009507(chloroplast);GO:0009522(photosystem I);GO:0009534(chloroplast thylakoid);GO:0009535(chloroplast thylakoid membrane);GO:0009543(chloroplast thylakoid lumen);GO:0009579(thylakoid);GO:0009773(photosynthetic electron transport in photosystem I);GO:0015979(photosynthesis);GO:0030093(chloroplast photosystem I)	00195(Photosynthesis)	K02701	NA
0	CSS0048625	CSS0048625	0.60334	0.450186	0.422449	0.158	0.047	4.81477e-184	2.01667e-179	dihydrodipicolinate reductase-like protein CRR1, chloroplastic isoform X1 [Populus trichocarpa]	GO:0008839(4-hydroxy-tetrahydrodipicolinate reductase);GO:0009570(chloroplast stroma);GO:0019684(photosynthesis, light reaction);GO:0019877(diaminopimelate biosynthetic process)	NA	NA	NA
0	CSS0013937	CSS0013937	0.598566	0.446206	0.423798	0.157	0.046	5.03304e-184	2.10809e-179	Phytoene synthase [Actinidia chinensis var. chinensis]	GO:0003674(molecular_function);GO:0005576(extracellular region);GO:0008150(biological_process)	NA	NA	NA
0	CSS0039217	CSS0039217	0.47654	0.369304	0.367788	0.13	0.034	1.49838e-183	6.27597e-179	alcohol dehydrogenase 10 [Camellia sinensis]	GO:0008270(zinc ion binding);GO:0009409(response to cold);GO:0009507(chloroplast);GO:0009570(chloroplast stroma);GO:0009579(thylakoid);GO:0009941(chloroplast envelope);GO:0010319(stromule);GO:0035671(enone reductase activity);GO:0035798(2-alkenal reductase (NADP+) activity);GO:0048046(apoplast);GO:0055114(oxidation-reduction process)	NA	NA	NA
0	CSS0016481	CSS0016481	1.02188	0.753459	0.439628	0.26	0.113	2.18141e-183	9.13682e-179	Aldo/keto reductase, conserved site protein [Actinidia chinensis var. chinensis]	GO:0004033(aldo-keto reductase (NADP) activity);GO:0005737(cytoplasm);GO:0008270(zinc ion binding);GO:0009507(chloroplast);GO:0009535(chloroplast thylakoid membrane);GO:0009941(chloroplast envelope);GO:0010287(plastoglobule);GO:0016491(oxidoreductase activity);GO:0055114(oxidation-reduction process)	00750(Vitamin B6 metabolism)	K05275	EC:1.1.1.65
0	CSS0011542	CSS0011542	0.874477	0.644951	0.43923	0.218	0.085	2.54598e-183	1.06638e-178	PsbP domain-containing protein [Actinidia chinensis var. chinensis]	GO:0005509(calcium ion binding);GO:0005515(protein binding);GO:0009507(chloroplast);GO:0009535(chloroplast thylakoid membrane);GO:0009543(chloroplast thylakoid lumen);GO:0009570(chloroplast stroma);GO:0009579(thylakoid);GO:0009654(photosystem II oxygen evolving complex);GO:0016020(membrane);GO:0019898(extrinsic component of membrane);GO:0030095(chloroplast photosystem II);GO:0031977(thylakoid lum…	NA	NA	NA
0	CSS0041663	CSS0041663	0.826968	0.575287	0.523549	0.175	0.056	3.15862e-183	1.32299e-178	anthocyanidin reductase 1 [Camellia sinensis]	GO:0009507(chloroplast);GO:0009813(flavonoid biosynthetic process);GO:0009964(negative regulation of flavonoid biosynthetic process);GO:0016491(oxidoreductase activity);GO:0033729(anthocyanidin reductase activity);GO:0050662(coenzyme binding);GO:0055114(oxidation-reduction process)	NA	NA	NA
0	CSS0040491	CSS0040491	2.90935	2.0593	0.498544	0.509	0.313	1.64347e-182	6.88369e-178	RuBisCO large subunit-binding protein subunit alpha like [Actinidia chinensis var. chinensis]	GO:0005524(ATP binding);GO:0005739(mitochondrion);GO:0005829(cytosol);GO:0006457(protein folding);GO:0006458('de novo' protein folding);GO:0007005(mitochondrion organization);GO:0009507(chloroplast);GO:0009570(chloroplast stroma);GO:0009579(thylakoid);GO:0009658(chloroplast organization);GO:0009793(embryo development ending in seed dormancy);GO:0009941(chloroplast envelope);GO:0016020(membrane);G…	03018(RNA degradation)	K04077	NA
0	CSS0004973	CSS0004973	1.06741	0.792382	0.429848	0.254	0.112	1.81081e-182	7.58457e-178	Vestitone reductase [Actinidia chinensis var. chinensis]	GO:0003824(catalytic activity);GO:0005634(nucleus);GO:0005737(cytoplasm);GO:0007275(multicellular organism development);GO:0009646(response to absence of light);GO:0009813(flavonoid biosynthetic process);GO:0010422(regulation of brassinosteroid biosynthetic process);GO:0016131(brassinosteroid metabolic process);GO:0016132(brassinosteroid biosynthetic process);GO:0016491(oxidoreductase activity);G…	00943(Isoflavonoid biosynthesis)	K13265	EC:1.1.1.348
0	CSS0021680	CSS0021680	1.02227	0.75514	0.436962	0.234	0.098	3.90805e-182	1.63689e-177	Oligopeptide transporter like [Actinidia chinensis var. chinensis]	GO:0005887(integral component of plasma membrane);GO:0006857(oligopeptide transport);GO:0015031(protein transport);GO:0016020(membrane);GO:0016021(integral component of membrane);GO:0035673(oligopeptide transmembrane transporter activity);GO:0055085(transmembrane transport)	NA	NA	NA
0	CSS0010392	CSS0010392	1.52214	1.12705	0.433555	0.349	0.182	6.37175e-182	2.66881e-177	Inner membrane protein like [Actinidia chinensis var. chinensis]	GO:0005515(protein binding);GO:0005886(plasma membrane);GO:0009507(chloroplast);GO:0009534(chloroplast thylakoid);GO:0009535(chloroplast thylakoid membrane);GO:0010027(thylakoid membrane organization);GO:0015450(P-P-bond-hydrolysis-driven protein transmembrane transporter activity);GO:0016021(integral component of membrane);GO:0045038(protein import into chloroplast thylakoid membrane);GO:0051205…	03060(Protein export)	K03217	NA
0	CSS0049124	CSS0049124	1.55208	1.14273	0.441721	0.347	0.181	1.19511e-181	5.00571e-177	Rhodanese-like domain-containing protein [Actinidia chinensis var. chinensis]	GO:0003674(molecular_function);GO:0008150(biological_process);GO:0009507(chloroplast);GO:0009534(chloroplast thylakoid);GO:0009535(chloroplast thylakoid membrane);GO:0016021(integral component of membrane)	00073(Cutin, suberine and wax biosynthesis);04146(Peroxisome)	K13356	EC:1.2.1.84
0	CSS0026879	CSS0026879	1.30017	0.942019	0.464871	0.296	0.139	1.53393e-181	6.42485e-177	50S ribosomal protein L27, chloroplastic [Cucurbita pepo subsp. pepo]	GO:0003735(structural constituent of ribosome);GO:0005762(mitochondrial large ribosomal subunit)	03010(Ribosome)	K02899	NA
0	CSS0030271	CSS0030271	0.825376	0.602252	0.454683	0.2	0.073	2.011e-181	8.42307e-177	50S ribosomal protein [Actinidia chinensis var. chinensis]	GO:0003735(structural constituent of ribosome);GO:0005840(ribosome);GO:0006412(translation);GO:0009507(chloroplast);GO:0009570(chloroplast stroma);GO:0009941(chloroplast envelope);GO:0016020(membrane);GO:0019843(rRNA binding)	03010(Ribosome)	K02906	NA
0	CSS0042822	CSS0042822	1.92659	1.42841	0.431636	0.409	0.23	3.43962e-181	1.44068e-176	Xyloglucan glycosyltransferase [Actinidia chinensis var. chinensis]	GO:0000139(Golgi membrane);GO:0005634(nucleus);GO:0005794(Golgi apparatus);GO:0016021(integral component of membrane);GO:0016757(transferase activity, transferring glycosyl groups);GO:0016759(cellulose synthase activity);GO:0071555(cell wall organization)	NA	NA	NA
0	CSS0048660	CSS0048660	0.521816	0.400835	0.38053	0.145	0.042	5.4852e-181	2.29748e-176	Ycf36 family protein [Actinidia chinensis var. chinensis]	GO:0003674(molecular_function);GO:0009507(chloroplast);GO:0016021(integral component of membrane);GO:1990641(response to iron ion starvation)	NA	NA	NA
0	CSS0044182	CSS0044182	0.549916	0.40456	0.442858	0.127	0.031	1.34011e-179	5.61306e-175	ABC transporter I family member 17 like [Actinidia chinensis var. chinensis]	GO:0005460(UDP-glucose transmembrane transporter activity);GO:0005515(protein binding);GO:0010044(response to aluminum ion);GO:0012506(vesicle membrane);GO:0015786(UDP-glucose transmembrane transport)	02010(ABC transporters)	K05658	EC:3.6.3.44
0	CSS0025587	CSS0025587	1.74677	1.24436	0.489286	0.33	0.166	1.52777e-179	6.39907e-175	Pectinesterase [Actinidia chinensis var. chinensis]	GO:0030599(pectinesterase activity);GO:0046910(pectinesterase inhibitor activity);GO:0071944(cell periphery)	00040(Pentose and glucuronate interconversions)	K01051	EC:3.1.1.11
0	CSS0035436	CSS0035436	1.30462	0.951535	0.4553	0.296	0.141	1.95642e-179	8.19447e-175	50S ribosomal protein [Actinidia chinensis var. chinensis]	GO:0003735(structural constituent of ribosome);GO:0005840(ribosome);GO:0006412(translation);GO:0009507(chloroplast);GO:0015934(large ribosomal subunit)	03010(Ribosome)	K02916	NA
0	CSS0022193	CSS0022193	0.649219	0.487106	0.41447	0.169	0.056	7.7408e-178	3.24224e-173	Zeta-carotene desaturase [Actinidia chinensis var. chinensis]	NA	NA	NA	NA
0	CSS0007362	CSS0007362	0.969179	0.720875	0.427014	0.242	0.104	1.83784e-177	7.69779e-173	Alpha-1,4 glucan phosphorylase L-2 isozyme/amyloplastic like [Actinidia chinensis var. chinensis]	GO:0005737(cytoplasm);GO:0005980(glycogen catabolic process);GO:0008184(glycogen phosphorylase activity);GO:0030170(pyridoxal phosphate binding)	00500(Starch and sucrose metabolism)	K00688	EC:2.4.1.1
0	CSS0035772	CSS0035772	0.64119	0.487207	0.396218	0.174	0.059	7.31108e-177	3.06225e-172	Purple acid phosphatase [Actinidia chinensis var. chinensis]	GO:0003993(acid phosphatase activity);GO:0005615(extracellular space);GO:0030145(manganese ion binding);GO:0046872(metal ion binding)	NA	NA	NA
0	CSS0044860	CSS0044860	1.70909	1.32121	0.371372	0.365	0.202	1.61909e-176	6.78157e-172	Phosphoenolpyruvate carboxylase [Actinidia chinensis var. chinensis]	GO:0005829(cytosol);GO:0008964(phosphoenolpyruvate carboxylase activity)	00620(Pyruvate metabolism);00710(Carbon fixation in photosynthetic organisms)	K01595	EC:4.1.1.31
0	CSS0026705	CSS0026705	2.59519	1.7664	0.555024	0.376	0.201	1.77496e-176	7.43441e-172	PREDICTED: dnaJ homolog subfamily B member 6-A isoform X2 [Vitis vinifera]	GO:0006457(protein folding)	NA	NA	NA
0	CSS0046806	CSS0046806	4.20457	3.11694	0.431827	0.631	0.432	2.37049e-176	9.9288e-172	starch synthase [Camellia sinensis]	GO:0004373(glycogen (starch) synthase activity);GO:0005515(protein binding);GO:0005982(starch metabolic process);GO:0009011(starch synthase activity);GO:0009501(amyloplast);GO:0009507(chloroplast);GO:0016757(transferase activity, transferring glycosyl groups);GO:0019252(starch biosynthetic process);GO:0033201(alpha-1,4-glucan synthase activity)	00500(Starch and sucrose metabolism)	K00703	EC:2.4.1.21
0	CSS0032937	CSS0032937	1.45135	1.09206	0.410349	0.335	0.175	2.69703e-176	1.12965e-171	RNA recognition motif domain protein [Actinidia chinensis var. chinensis]	GO:0003723(RNA binding);GO:0003729(mRNA binding);GO:0006396(RNA processing);GO:0006397(mRNA processing);GO:0008266(poly(U) RNA binding);GO:0009409(response to cold);GO:0009451(RNA modification);GO:0009507(chloroplast);GO:0009535(chloroplast thylakoid membrane);GO:0009570(chloroplast stroma);GO:0009579(thylakoid);GO:0009631(cold acclimation);GO:0009941(chloroplast envelope);GO:0016553(base convers…	NA	NA	NA
0	CSS0026938	CSS0026938	0.983211	0.756915	0.377369	0.237	0.106	3.09638e-176	1.29692e-171	raffinose synthase 2 [Camellia sinensis]	GO:0003824(catalytic activity);GO:0004553(hydrolase activity, hydrolyzing O-glycosyl compounds);GO:0005737(cytoplasm);GO:0006979(response to oxidative stress);GO:0009506(plasmodesma);GO:0034484(raffinose catabolic process);GO:0047274(galactinol-sucrose galactosyltransferase activity);GO:0052692(raffinose alpha-galactosidase activity);GO:0080167(response to karrikin)	00052(Galactose metabolism)	K06617	EC:2.4.1.82
0	CSS0004032	CSS0004032	0.676861	0.509922	0.408582	0.174	0.06	9.58599e-175	4.01509e-170	Rust resistance kinase Lr10 [Vitis vinifera]	GO:0005886(plasma membrane);GO:0016301(kinase activity);GO:0016310(phosphorylation)	NA	NA	NA
0	CSS0026463	CSS0026463	1.90453	1.39091	0.453409	0.367	0.198	2.2193e-174	9.29554e-170	Ankyrin repeat-containing protein [Actinidia chinensis var. chinensis]	GO:0007165(signal transduction);GO:0016020(membrane)	NA	NA	NA
0	CSS0019067	CSS0019067	1.96102	1.49563	0.390847	0.33	0.176	2.26895e-174	9.50349e-170	1,4-dihydroxy-2-naphthoyl-CoA thioesterase [Actinidia chinensis var. chinensis]	GO:0005777(peroxisome);GO:0009507(chloroplast);GO:0016787(hydrolase activity);GO:0016788(hydrolase activity, acting on ester bonds);GO:0042372(phylloquinone biosynthetic process);GO:0047617(acyl-CoA hydrolase activity);GO:0051289(protein homotetramerization)	NA	NA	NA
0	CSS0027323	CSS0027323	2.86882	2.29301	0.323213	0.491	0.313	3.73264e-174	1.56342e-169	tropinone reductase homolog isoform X6 [Hevea brasiliensis]	GO:0005576(extracellular region);GO:0016491(oxidoreductase activity);GO:0055114(oxidation-reduction process)	00960(Tropane, piperidine and pyridine alkaloid biosynthesis)	K08081	EC:1.1.1.206
0	CSS0020436	CSS0020436	0.86008	0.639825	0.426795	0.219	0.088	5.29913e-174	2.21954e-169	PsbP domain-containing protein [Actinidia chinensis var. chinensis]	GO:0005509(calcium ion binding);GO:0009507(chloroplast);GO:0009535(chloroplast thylakoid membrane);GO:0009543(chloroplast thylakoid lumen);GO:0009579(thylakoid);GO:0009654(photosystem II oxygen evolving complex);GO:0015979(photosynthesis);GO:0019898(extrinsic component of membrane);GO:0031977(thylakoid lumen)	NA	NA	NA
0	CSS0002580	CSS0002580	1.44108	1.05219	0.453748	0.325	0.164	1.39874e-173	5.85862e-169	Macrophage migration inhibitory factor like [Actinidia chinensis var. chinensis]	GO:0003674(molecular_function);GO:0006954(inflammatory response);GO:0009507(chloroplast);GO:0051707(response to other organism)	00350(Tyrosine metabolism);00360(Phenylalanine metabolism)	K07253	EC:5.3.2.1
0	CSS0007322	CSS0007322	0.944291	0.702368	0.427004	0.233	0.098	3.36405e-173	1.40903e-168	copper/zinc-superoxide dismutase 1b [Camellia sinensis]	GO:0004784(superoxide dismutase activity);GO:0005507(copper ion binding);GO:0005737(cytoplasm);GO:0008270(zinc ion binding);GO:0019430(removal of superoxide radicals)	04146(Peroxisome)	K04565	EC:1.15.1.1
0	CSS0039076	CSS0039076	0.549394	0.424915	0.370669	0.144	0.044	1.29851e-172	5.4388e-168	PREDICTED: formimidoyltransferase-cyclodeaminase-like [Juglans regia]	GO:0009507(chloroplast)	NA	NA	NA
0	CSS0003842	CSS0003842	0.865214	0.65634	0.398613	0.22	0.092	1.57608e-171	6.60142e-167	NA	NA	NA	NA	NA
0	CSS0013183	CSS0013183	0.414827	0.323994	0.35654	0.113	0.026	1.82003e-171	7.62319e-167	Pre-neck appendage protein [Actinidia chinensis var. chinensis]	GO:0003674(molecular_function);GO:0008150(biological_process);GO:0009507(chloroplast);GO:0016021(integral component of membrane)	NA	NA	NA
0	CSS0042043	CSS0042043	0.623557	0.472696	0.39961	0.159	0.052	1.88211e-171	7.88324e-167	PREDICTED: palmitoyl-protein thioesterase 1 isoform X3 [Theobroma cacao]	GO:0005764(lysosome);GO:0016790(thiolester hydrolase activity);GO:0043231(intracellular membrane-bounded organelle)	00062(Fatty acid elongation)	K01074	EC:3.1.2.22
0	CSS0016747	CSS0016747	1.98328	1.53777	0.367046	0.353	0.196	2.60299e-171	1.09026e-166	Anion transporter 3 like [Actinidia chinensis var. chinensis]	GO:0005315(inorganic phosphate transmembrane transporter activity);GO:0009536(plastid);GO:0016021(integral component of membrane);GO:0098656(anion transmembrane transport)	NA	NA	NA
0	CSS0043896	CSS0043896	1.96138	1.49311	0.393546	0.418	0.244	2.71469e-171	1.13705e-166	Sodium-dependent phosphate transport protein [Actinidia chinensis var. chinensis]	GO:0005315(inorganic phosphate transmembrane transporter activity);GO:0009536(plastid);GO:0016021(integral component of membrane);GO:0098656(anion transmembrane transport)	NA	NA	NA
0	CSS0037767	CSS0037767	1.13963	0.830143	0.457138	0.266	0.121	7.67099e-171	3.21299e-166	30S ribosomal protein [Actinidia chinensis var. chinensis]	GO:0003735(structural constituent of ribosome);GO:0005840(ribosome);GO:0006412(translation);GO:0009507(chloroplast);GO:0009570(chloroplast stroma);GO:0009941(chloroplast envelope);GO:0016020(membrane);GO:0019843(rRNA binding);GO:0042254(ribosome biogenesis)	03010(Ribosome)	K02968	NA
0	CSS0044226	CSS0044226	1.18087	0.861501	0.454922	0.27	0.124	1.08646e-170	4.55064e-166	photolyase/blue-light receptor 2 [Camellia oleifera]	GO:0003913(DNA photolyase activity);GO:0005634(nucleus);GO:0006281(DNA repair);GO:0009881(photoreceptor activity);GO:0018298(protein-chromophore linkage)	NA	NA	NA
0	CSS0027866	CSS0027866	3.11252	2.36076	0.398833	0.545	0.353	1.22797e-170	5.14334e-166	Aspartate aminotransferase like [Actinidia chinensis var. chinensis]	GO:0004838(L-tyrosine:2-oxoglutarate aminotransferase activity);GO:0005737(cytoplasm);GO:0005829(cytosol);GO:0006555(methionine metabolic process);GO:0006558(L-phenylalanine metabolic process);GO:0006568(tryptophan metabolic process);GO:0006569(tryptophan catabolic process);GO:0006570(tyrosine metabolic process);GO:0008483(transaminase activity);GO:0009072(aromatic amino acid family metabolic pro…	NA	NA	NA
0	CSS0023896	CSS0023896	0.430193	0.331629	0.375411	0.114	0.026	1.3102e-170	5.48778e-166	CBS domain-containing protein [Actinidia chinensis var. chinensis]	GO:0005739(mitochondrion);GO:0009651(response to salt stress);GO:0045454(cell redox homeostasis);GO:0050897(cobalt ion binding)	NA	NA	NA
0	CSS0034713	CSS0034713	2.07973	1.54861	0.42542	0.439	0.258	1.66295e-170	6.96526e-166	OTU domain-containing protein [Actinidia chinensis var. chinensis]	GO:0008234(cysteine-type peptidase activity);GO:0009507(chloroplast)	NA	NA	NA
0	CSS0048618	CSS0048618	0.850421	0.642068	0.405452	0.214	0.088	5.54022e-170	2.32052e-165	PREDICTED: uncharacterized protein LOC104591875 [Nelumbo nucifera]	GO:0005506(iron ion binding);GO:0009507(chloroplast);GO:0016021(integral component of membrane);GO:0046872(metal ion binding)	NA	NA	NA
0	CSS0003344	CSS0003344	0.595796	0.45581	0.386385	0.159	0.052	1.05503e-169	4.41897e-165	Transcription factor bHLH155 like [Actinidia chinensis var. chinensis]	GO:0004674(protein serine/threonine kinase activity);GO:0005829(cytosol);GO:0006468(protein phosphorylation);GO:0035556(intracellular signal transduction)	NA	NA	NA
0	CSS0045701	CSS0045701	0.851227	0.632342	0.428837	0.191	0.072	2.82579e-169	1.18358e-164	Peroxidase [Actinidia chinensis var. chinensis]	GO:0004601(peroxidase activity);GO:0009505(plant-type cell wall);GO:0009664(plant-type cell wall organization)	00940(Phenylpropanoid biosynthesis)	K00430	EC:1.11.1.7
0	CSS0012218	CSS0012218	1.01423	0.762662	0.411266	0.253	0.115	4.16106e-169	1.74286e-164	restin homolog [Manihot esculenta]	GO:0003746(translation elongation factor activity);GO:0005759(mitochondrial matrix);GO:0070125(mitochondrial translational elongation)	NA	NA	NA
0	CSS0021906	CSS0021906	1.16614	0.854968	0.447801	0.276	0.129	8.58569e-169	3.59612e-164	Ferredoxin--NADP reductase, leaf-type isozyme like [Actinidia chinensis var. chinensis]	GO:0005515(protein binding)	00195(Photosynthesis)	K02641	EC:1.18.1.2
0	CSS0008565	CSS0008565	1.43272	1.02747	0.479664	0.31	0.153	3.01059e-168	1.26098e-163	50S ribosomal protein [Actinidia chinensis var. chinensis]	GO:0003723(RNA binding);GO:0003735(structural constituent of ribosome);GO:0006412(translation);GO:0022626(cytosolic ribosome)	03010(Ribosome)	K02926	NA
0	CSS0017040	CSS0017040	1.11401	0.83282	0.419684	0.269	0.127	5.36659e-168	2.2478e-163	Pterin-4-alpha-carbinolamine dehydratase [Actinidia chinensis var. chinensis]	GO:0005515(protein binding);GO:0005634(nucleus);GO:0006729(tetrahydrobiopterin biosynthetic process);GO:0008124(4-alpha-hydroxytetrahydrobiopterin dehydratase activity);GO:0009507(chloroplast);GO:0009651(response to salt stress);GO:0009737(response to abscisic acid);GO:0071944(cell periphery)	00790(Folate biosynthesis)	K01724	EC:4.2.1.96
0	CSS0009173	CSS0009173	0.611362	0.468793	0.383076	0.155	0.051	7.32624e-168	3.0686e-163	PREDICTED: peptidyl-prolyl cis-trans isomerase FKBP17-2, chloroplastic [Nelumbo nucifera]	GO:0003755(peptidyl-prolyl cis-trans isomerase activity);GO:0005528(FK506 binding);GO:0005789(endoplasmic reticulum membrane);GO:0061077(chaperone-mediated protein folding)	00561(Glycerolipid metabolism)	K21362	EC:2.4.1.184
0	CSS0040901	CSS0040901	1.42826	1.07741	0.406686	0.331	0.175	1.29121e-167	5.40825e-163	Glyoxylate/succinic semialdehyde reductase 2, chloroplastic [Vitis vinifera]	GO:0004616(phosphogluconate dehydrogenase (decarboxylating) activity);GO:0005739(mitochondrion);GO:0009507(chloroplast);GO:0009570(chloroplast stroma);GO:0016616(oxidoreductase activity, acting on the CH-OH group of donors, NAD or NADP as acceptor);GO:0030267(glyoxylate reductase (NADP) activity)	00630(Glyoxylate and dicarboxylate metabolism);00650(Butanoate metabolism)	K18121	EC:1.1.1.79;EC:1.1.1.-
0	CSS0017409	CSS0017409	1.18894	0.708824	0.74618	0.153	0.051	1.54e-167	6.45029e-163	gibberellin 20-oxidase 2 [Camellia sinensis]	GO:0051213(dioxygenase activity)	00904(Diterpenoid biosynthesis)	K05282	EC:1.14.11.12
0	CSS0017407	CSS0017407	3.26535	2.36362	0.466242	0.435	0.257	1.64291e-167	6.88133e-163	Tetratricopeptide repeat protein [Actinidia chinensis var. chinensis]	NA	NA	NA	NA
0	CSS0021478	CSS0021478	1.13344	0.865433	0.389217	0.266	0.127	3.59638e-167	1.50634e-162	PREDICTED: putative lactoylglutathione lyase isoform X2 [Vitis vinifera]	GO:0004462(lactoylglutathione lyase activity);GO:0005739(mitochondrion);GO:0005975(carbohydrate metabolic process);GO:0009409(response to cold);GO:0009507(chloroplast);GO:0009570(chloroplast stroma);GO:0009579(thylakoid);GO:0010319(stromule);GO:0019243(methylglyoxal catabolic process to D-lactate via S-lactoyl-glutathione);GO:0031977(thylakoid lumen);GO:0046872(metal ion binding)	00620(Pyruvate metabolism)	K01759	EC:4.4.1.5
0	CSS0021100	CSS0021100	1.72462	1.29112	0.417652	0.376	0.209	8.51393e-167	3.56606e-162	PREDICTED: uncharacterized protein LOC100261000 [Vitis vinifera]	GO:0003674(molecular_function);GO:0008150(biological_process);GO:0009507(chloroplast);GO:0009535(chloroplast thylakoid membrane)	NA	NA	NA
0	CSS0010156	CSS0010156	1.61944	1.19693	0.436162	0.359	0.194	2.05654e-166	8.61383e-162	ABC transporter G family member protein [Actinidia chinensis var. chinensis]	GO:0005886(plasma membrane);GO:0016021(integral component of membrane);GO:0042626(ATPase activity, coupled to transmembrane movement of substances)	NA	NA	NA
0	CSS0016268	CSS0016268	2.64422	1.9865	0.412612	0.501	0.315	2.65944e-166	1.11391e-161	Complex I intermediate-associated protein 30 [Actinidia chinensis var. chinensis]	NA	NA	NA	NA
0	CSS0019879	CSS0019879	0.686544	0.530322	0.372482	0.183	0.07	2.92302e-166	1.2243e-161	PREDICTED: protein plastid transcriptionally active 16, chloroplastic isoform X2 [Vitis vinifera]	GO:0005515(protein binding);GO:0007623(circadian rhythm);GO:0009295(nucleoid);GO:0009507(chloroplast);GO:0009508(plastid chromosome);GO:0009534(chloroplast thylakoid);GO:0009535(chloroplast thylakoid membrane);GO:0009941(chloroplast envelope);GO:0016020(membrane);GO:0042644(chloroplast nucleoid);GO:0098572(stromal side of plastid thylakoid membrane)	NA	NA	NA
0	CSS0010769	CSS0010769	2.22145	1.64264	0.435487	0.427	0.251	2.08647e-165	8.73917e-161	Hydroxymethylglutaryl-CoA lyase [Actinidia chinensis var. chinensis]	GO:0004419(hydroxymethylglutaryl-CoA lyase activity);GO:0005739(mitochondrion);GO:0005759(mitochondrial matrix);GO:0006551(leucine metabolic process);GO:0006552(leucine catabolic process);GO:0046951(ketone body biosynthetic process)	00650(Butanoate metabolism);00072(Synthesis and degradation of ketone bodies);00280(Valine, leucine and isoleucine degradation);04146(Peroxisome)	K01640	EC:4.1.3.4
0	CSS0028559	CSS0028559	0.850602	0.625124	0.444343	0.2	0.078	3.28698e-165	1.37675e-160	BTB/POZ and TAZ domain-containing protein [Actinidia chinensis var. chinensis]	GO:0003712(transcription cofactor activity);GO:0004402(histone acetyltransferase activity);GO:0005516(calmodulin binding);GO:0005634(nucleus);GO:0005737(cytoplasm);GO:0006355(regulation of transcription, DNA-templated);GO:0008270(zinc ion binding);GO:0009409(response to cold);GO:0009733(response to auxin);GO:0009751(response to salicylic acid);GO:0010200(response to chitin);GO:0019005(SCF ubiquit…	03010(Ribosome)	K02987	NA
0	CSS0007206	CSS0007206	0.945812	0.694794	0.444968	0.23	0.098	3.48397e-164	1.45926e-159	PREDICTED: LIM domain-containing protein WLIM1 [Vitis vinifera]	GO:0003700(DNA binding transcription factor activity);GO:0003729(mRNA binding);GO:0005737(cytoplasm);GO:0005856(cytoskeleton);GO:0005886(plasma membrane);GO:0046872(metal ion binding);GO:0051015(actin filament binding);GO:0051017(actin filament bundle assembly)	NA	NA	NA
0	CSS0027447	CSS0027447	1.07873	0.790274	0.448904	0.251	0.113	5.78302e-164	2.42222e-159	50S ribosomal protein L5 [Camellia sinensis]	GO:0000027(ribosomal large subunit assembly);GO:0003735(structural constituent of ribosome);GO:0006412(translation);GO:0022625(cytosolic large ribosomal subunit)	03010(Ribosome)	K02931	NA
0	CSS0015863	CSS0015863	5.55898	4.33862	0.357583	0.746	0.562	1.19985e-163	5.02558e-159	Ankyrin repeat domain-containing protein [Actinidia chinensis var. chinensis]	GO:0005515(protein binding);GO:0005634(nucleus);GO:0005737(cytoplasm);GO:0005886(plasma membrane);GO:0006355(regulation of transcription, DNA-templated);GO:0008289(lipid binding);GO:0030941(chloroplast targeting sequence binding);GO:0031359(integral component of chloroplast outer membrane);GO:0045036(protein targeting to chloroplast)	NA	NA	NA
0	CSS0046427	CSS0046427	2.05852	1.5106	0.446487	0.412	0.238	5.6186e-163	2.35335e-158	Heat shock protein 70 family protein [Actinidia chinensis var. chinensis]	GO:0005515(protein binding);GO:0005524(ATP binding);GO:0005622(intracellular);GO:0005623(cell);GO:0005634(nucleus);GO:0005739(mitochondrion);GO:0005829(cytosol);GO:0006457(protein folding);GO:0009408(response to heat);GO:0009409(response to cold);GO:0009507(chloroplast);GO:0009532(plastid stroma);GO:0009570(chloroplast stroma);GO:0009579(thylakoid);GO:0009941(chloroplast envelope);GO:0016032(vira…	03040(Spliceosome);04141(Protein processing in endoplasmic reticulum);04144(Endocytosis)	K03283	NA
0	CSS0043596	CSS0043596	9.05313	6.53841	0.469476	0.759	0.589	8.65538e-163	3.62531e-158	PREDICTED: expansin-A1 isoform X1 [Nelumbo nucifera]	GO:0005576(extracellular region);GO:0005618(cell wall);GO:0006949(syncytium formation);GO:0009664(plant-type cell wall organization);GO:0009826(unidimensional cell growth);GO:0009828(plant-type cell wall loosening);GO:0009831(plant-type cell wall modification involved in multidimensional cell growth);GO:0016020(membrane)	NA	NA	NA
0	CSS0047206	CSS0047206	1.14019	0.850668	0.422608	0.266	0.125	1.20659e-162	5.05382e-158	Light-harvesting complex-like protein [Actinidia chinensis var. chinensis]	GO:0007623(circadian rhythm);GO:0009507(chloroplast);GO:0009523(photosystem II);GO:0009535(chloroplast thylakoid membrane);GO:0009644(response to high light intensity);GO:0015979(photosynthesis);GO:0016021(integral component of membrane);GO:0016168(chlorophyll binding);GO:0018298(protein-chromophore linkage);GO:0055085(transmembrane transport)	NA	NA	NA
0	CSS0039743	CSS0039743	0.91876	0.691585	0.409782	0.226	0.097	2.77122e-162	1.16073e-157	PREDICTED: photosystem II 22 kDa protein, chloroplastic [Vitis vinifera]	GO:0009507(chloroplast);GO:0009517(PSII associated light-harvesting complex II);GO:0009523(photosystem II);GO:0009534(chloroplast thylakoid);GO:0009535(chloroplast thylakoid membrane);GO:0009579(thylakoid);GO:0010027(thylakoid membrane organization);GO:0010196(nonphotochemical quenching);GO:0015979(photosynthesis);GO:0016020(membrane);GO:0016021(integral component of membrane);GO:0016168(chloroph…	00195(Photosynthesis)	K03542	NA
0	CSS0025255	CSS0025255	1.35184	1.04845	0.36666	0.318	0.171	3.33518e-162	1.39694e-157	Translocase of chloroplast like [Actinidia chinensis var. chinensis]	GO:0003924(GTPase activity);GO:0004888(transmembrane signaling receptor activity);GO:0004930(G-protein coupled receptor activity);GO:0005515(protein binding);GO:0005525(GTP binding);GO:0005829(cytosol);GO:0009507(chloroplast);GO:0009536(plastid);GO:0009707(chloroplast outer membrane);GO:0009941(chloroplast envelope);GO:0016020(membrane);GO:0016021(integral component of membrane);GO:0045036(protei…	00020(Citrate cycle (TCA cycle));00480(Glutathione metabolism);04146(Peroxisome)	K00031	EC:1.1.1.42
0	CSS0026907	CSS0026907	1.48533	1.11822	0.409574	0.345	0.187	1.51045e-161	6.32653e-157	magnesium-chelatase subunit D [Camellia sinensis]	GO:0005524(ATP binding);GO:0009507(chloroplast);GO:0009534(chloroplast thylakoid);GO:0009570(chloroplast stroma);GO:0010007(magnesium chelatase complex);GO:0015979(photosynthesis);GO:0015995(chlorophyll biosynthetic process);GO:0016851(magnesium chelatase activity)	00860(Porphyrin and chlorophyll metabolism)	K03404	EC:6.6.1.1
0	CSS0027114	CSS0027114	0.446757	0.35781	0.320296	0.127	0.037	2.20901e-161	9.25243e-157	NAD(P)H-quinone oxidoreductase subunit N, chloroplastic-like [Olea europaea var. sylvestris]	GO:0009507(chloroplast);GO:0009535(chloroplast thylakoid membrane);GO:0009817(defense response to fungus, incompatible interaction);GO:0009941(chloroplast envelope);GO:0010258(NADH dehydrogenase complex (plastoquinone) assembly);GO:0010598(NAD(P)H dehydrogenase complex (plastoquinone));GO:0016655(oxidoreductase activity, acting on NAD(P)H, quinone or similar compound as acceptor);GO:0048038(quino…	NA	NA	NA
0	CSS0013063	CSS0013063	6.48959	5.15362	0.332543	0.744	0.562	3.37409e-161	1.41324e-156	GDP-L-galactose phosphorylase [Camellia sinensis]	GO:0005737(cytoplasm);GO:0006006(glucose metabolic process);GO:0080048(GDP-D-glucose phosphorylase activity)	00053(Ascorbate and aldarate metabolism)	K14190	EC:2.7.7.69
0	CSS0028494	CSS0028494	3.09	2.35955	0.389094	0.559	0.372	1.28438e-160	5.37964e-156	Lysine--tRNA ligase [Actinidia chinensis var. chinensis]	GO:0003677(DNA binding);GO:0004812(aminoacyl-tRNA ligase activity);GO:0004824(lysine-tRNA ligase activity);GO:0005524(ATP binding);GO:0005737(cytoplasm);GO:0005739(mitochondrion);GO:0006418(tRNA aminoacylation for protein translation);GO:0006430(lysyl-tRNA aminoacylation);GO:0009507(chloroplast);GO:0046872(metal ion binding);GO:0048481(plant ovule development)	00970(Aminoacyl-tRNA biosynthesis)	K04567	EC:6.1.1.6
0	CSS0006037	CSS0006037	0.98462	0.738113	0.415727	0.234	0.104	1.20424e-159	5.04394e-155	PREDICTED: WAT1-related protein At5g40240-like [Daucus carota subsp. sativus]	GO:0005886(plasma membrane);GO:0006810(transport);GO:0022857(transmembrane transporter activity)	NA	NA	NA
0	CSS0006575	CSS0006575	0.62737	0.477381	0.394177	0.159	0.054	2.13371e-159	8.93705e-155	putative lipid-binding protein At4g00165 [Rosa chinensis]	GO:0005576(extracellular region);GO:0006869(lipid transport);GO:0008289(lipid binding)	NA	NA	NA
0	CSS0049576	CSS0049576	0.519226	0.397034	0.3871	0.132	0.038	3.98458e-158	1.66894e-153	PREDICTED: chlorophyll a-b binding protein 13, chloroplastic [Vitis vinifera]	GO:0009416(response to light stimulus);GO:0009535(chloroplast thylakoid membrane);GO:0009768(photosynthesis, light harvesting in photosystem I);GO:0009941(chloroplast envelope);GO:0010287(plastoglobule);GO:0016168(chlorophyll binding);GO:0031409(pigment binding)	00196(Photosynthesis - antenna proteins)	K08914	NA
0	CSS0030866	CSS0030866	1.00346	0.775966	0.370915	0.245	0.115	6.85592e-158	2.8716e-153	BES1/BZR1 protein, partial [Actinidia chinensis var. chinensis]	GO:0003677(DNA binding);GO:0003700(DNA binding transcription factor activity);GO:0005634(nucleus);GO:0006351(transcription, DNA-templated);GO:0006355(regulation of transcription, DNA-templated);GO:0009742(brassinosteroid mediated signaling pathway)	03010(Ribosome)	K02909	NA
0	CSS0028572	CSS0028572	0.903794	0.688655	0.392213	0.226	0.099	7.35543e-158	3.08082e-153	50S ribosomal protein [Actinidia chinensis var. chinensis]	GO:0003735(structural constituent of ribosome);GO:0005840(ribosome);GO:0006412(translation);GO:0009507(chloroplast);GO:0009570(chloroplast stroma);GO:0009941(chloroplast envelope);GO:0016020(membrane);GO:0019843(rRNA binding)	03010(Ribosome)	K02906	NA
0	CSS0026217	CSS0026217	4.55592	3.51254	0.375227	0.663	0.476	1.50952e-157	6.32264e-153	PREDICTED: light-mediated development protein DET1 isoform X4 [Vitis vinifera]	GO:0005515(protein binding)	04120(Ubiquitin mediated proteolysis)	K10571	NA
0	CSS0026145	CSS0026145	0.461128	0.360308	0.355939	0.125	0.035	1.55545e-157	6.51499e-153	Thionin-like protein [Actinidia chinensis var. chinensis]	NA	NA	NA	NA
0	CSS0022908	CSS0022908	0.610739	0.470985	0.374876	0.155	0.053	4.12407e-157	1.72737e-152	UPF0603 protein [Actinidia chinensis var. chinensis]	GO:0003993(acid phosphatase activity);GO:0009507(chloroplast);GO:0009534(chloroplast thylakoid);GO:0009535(chloroplast thylakoid membrane);GO:0009543(chloroplast thylakoid lumen);GO:0009579(thylakoid);GO:0010206(photosystem II repair);GO:0016021(integral component of membrane);GO:0016311(dephosphorylation);GO:0031977(thylakoid lumen)	NA	NA	NA
0	CSS0041522	CSS0041522	1.15858	0.874496	0.405832	0.277	0.136	7.25788e-157	3.03996e-152	RNA polymerase sigma factor sigA like [Actinidia chinensis var. chinensis]	GO:0003677(DNA binding);GO:0003700(DNA binding transcription factor activity);GO:0003899(DNA-directed 5'-3' RNA polymerase activity);GO:0005515(protein binding);GO:0006352(DNA-templated transcription, initiation);GO:0006355(regulation of transcription, DNA-templated);GO:0009507(chloroplast);GO:0016987(bacterial sigma factor activity);GO:0071461(cellular response to redox state);GO:0071482(cellula…	NA	NA	NA
0	CSS0003687	CSS0003687	1.13977	0.835904	0.447337	0.257	0.119	1.24154e-156	5.20019e-152	Cytokinin dehydrogenase [Actinidia chinensis var. chinensis]	GO:0005576(extracellular region);GO:0009823(cytokinin catabolic process);GO:0016491(oxidoreductase activity);GO:0016614(oxidoreductase activity, acting on CH-OH group of donors);GO:0019139(cytokinin dehydrogenase activity);GO:0050660(flavin adenine dinucleotide binding);GO:0055114(oxidation-reduction process)	00908(Zeatin biosynthesis)	K00279	EC:1.5.99.12
0	CSS0031198	CSS0031198	2.58816	1.89305	0.451215	0.467	0.288	1.26555e-156	5.30074e-152	hydrogen peroxide induced protein 1 [Camellia sinensis]	GO:0003674(molecular_function);GO:0005634(nucleus);GO:0008150(biological_process)	NA	NA	NA
0	CSS0003086	CSS0003086	0.424437	0.335973	0.337208	0.118	0.031	1.79883e-156	7.53439e-152	Acyl-coenzyme A:6-aminopenicillanic-acid-acyltransferase [Actinidia chinensis var. chinensis]	NA	NA	NA	NA
0	CSS0014132	CSS0014132	0.679013	0.507139	0.421059	0.148	0.048	2.75382e-156	1.15344e-151	flavonoid 3',5'-hydroxylase [Camellia sinensis]	GO:0016020(membrane);GO:0016709(oxidoreductase activity, acting on paired donors, with incorporation or reduction of molecular oxygen, NAD(P)H as one donor, and incorporation of one atom of oxygen);GO:0044550(secondary metabolite biosynthetic process)	00941(Flavonoid biosynthesis);00944(Flavone and flavonol biosynthesis)	K13083	EC:1.14.14.81
0	CSS0031288	CSS0031288	0.954181	0.743395	0.360135	0.241	0.113	2.81558e-156	1.17931e-151	zeaxanthin epoxidase [Camellia sinensis]	GO:0004497(monooxygenase activity);GO:0044550(secondary metabolite biosynthetic process)	00906(Carotenoid biosynthesis)	K09838	EC:1.14.15.21
0	CSS0019072	CSS0019072	1.09762	0.819615	0.421354	0.263	0.125	3.49225e-156	1.46273e-151	Aluminum-activated malate transporter like [Actinidia chinensis var. chinensis]	GO:0009705(plant-type vacuole membrane);GO:0015140(malate transmembrane transporter activity)	NA	NA	NA
0	CSS0003596	CSS0003596	4.19117	3.30002	0.344881	0.651	0.465	5.93337e-156	2.48519e-151	Serine/threonine protein like [Actinidia chinensis var. chinensis]	GO:0000159(protein phosphatase type 2A complex);GO:0000166(nucleotide binding);GO:0000278(mitotic cell cycle);GO:0004722(protein serine/threonine phosphatase activity);GO:0005515(protein binding);GO:0005737(cytoplasm);GO:0005829(cytosol);GO:0006470(protein dephosphorylation);GO:0019888(protein phosphatase regulator activity);GO:0032502(developmental process);GO:0050790(regulation of catalytic act…	03015(mRNA surveillance pathway)	K04354	NA
0	CSS0012938	CSS0012938	5.1506	4.1054	0.327218	0.712	0.53	7.95362e-156	3.33137e-151	Protein SPA1-RELATED like [Actinidia chinensis var. chinensis]	GO:0004672(protein kinase activity);GO:0005515(protein binding);GO:0005524(ATP binding);GO:0005634(nucleus);GO:0005834(heterotrimeric G-protein complex);GO:0006468(protein phosphorylation);GO:0009585(red, far-red light phototransduction);GO:0009637(response to blue light);GO:0042802(identical protein binding);GO:0080008(Cul4-RING E3 ubiquitin ligase complex)	04120(Ubiquitin mediated proteolysis);04712(Circadian rhythm - plant)	K10143	EC:2.3.2.27
0	CSS0036468	CSS0036468	1.0992	0.844207	0.380785	0.272	0.135	9.63383e-156	4.03513e-151	Ascorbate transporter like [Actinidia chinensis var. chinensis]	GO:0005315(inorganic phosphate transmembrane transporter activity);GO:0009536(plastid);GO:0016021(integral component of membrane);GO:0098656(anion transmembrane transport)	NA	NA	NA
0	CSS0034347	CSS0034347	0.790016	0.59302	0.413802	0.199	0.079	3.83748e-155	1.60733e-150	Protein TIC 55 like [Actinidia chinensis var. chinensis]	GO:0009507(chloroplast);GO:0009706(chloroplast inner membrane);GO:0009941(chloroplast envelope);GO:0010277(chlorophyllide a oxygenase [overall] activity);GO:0016021(integral component of membrane);GO:0045036(protein targeting to chloroplast);GO:0046872(metal ion binding);GO:0051537(2 iron, 2 sulfur cluster binding);GO:0055114(oxidation-reduction process)	00860(Porphyrin and chlorophyll metabolism)	K13071	EC:1.14.15.17
0	CSS0018870	CSS0018870	1.0738	0.773772	0.472746	0.218	0.092	6.99404e-155	2.92945e-150	phenylalanine ammonia-lyase [Camellia sinensis]	GO:0005515(protein binding);GO:0005737(cytoplasm);GO:0006559(L-phenylalanine catabolic process);GO:0006952(defense response);GO:0006979(response to oxidative stress);GO:0009555(pollen development);GO:0009611(response to wounding);GO:0009699(phenylpropanoid biosynthetic process);GO:0009800(cinnamic acid biosynthetic process);GO:0009819(drought recovery);GO:0010224(response to UV-B);GO:0045548(phen…	00360(Phenylalanine metabolism);00940(Phenylpropanoid biosynthesis)	K10775	EC:4.3.1.24
0	CSS0041036	CSS0041036	2.06864	1.56015	0.407001	0.414	0.246	7.30107e-155	3.05805e-150	fructose-1,6-bisphosphatase [Camellia sinensis]	GO:0005634(nucleus);GO:0005737(cytoplasm);GO:0005829(cytosol);GO:0005983(starch catabolic process);GO:0005986(sucrose biosynthetic process);GO:0006000(fructose metabolic process);GO:0006002(fructose 6-phosphate metabolic process);GO:0006094(gluconeogenesis);GO:0009737(response to abscisic acid);GO:0009750(response to fructose);GO:0015979(photosynthesis);GO:0016311(dephosphorylation);GO:0030388(fr…	00010(Glycolysis / Gluconeogenesis);00030(Pentose phosphate pathway);00051(Fructose and mannose metabolism);00710(Carbon fixation in photosynthetic organisms)	K03841	EC:3.1.3.11
0	CSS0011529	CSS0011529	4.66873	3.72589	0.325445	0.671	0.488	8.7922e-155	3.68261e-150	Callose synthase [Actinidia chinensis var. chinensis]	GO:0000148(1,3-beta-D-glucan synthase complex);GO:0003843(1,3-beta-D-glucan synthase activity);GO:0005886(plasma membrane)	NA	NA	NA
0	CSS0004933	CSS0004933	0.967365	0.726375	0.413346	0.233	0.104	2.98883e-154	1.25187e-149	Protein THYLAKOID like [Actinidia chinensis var. chinensis]	GO:0005515(protein binding);GO:0007186(G-protein coupled receptor signaling pathway);GO:0009507(chloroplast);GO:0009527(plastid outer membrane);GO:0009528(plastid inner membrane);GO:0009532(plastid stroma);GO:0009534(chloroplast thylakoid);GO:0009535(chloroplast thylakoid membrane);GO:0009570(chloroplast stroma);GO:0009707(chloroplast outer membrane);GO:0009941(chloroplast envelope);GO:0010027(th…	NA	NA	NA
0	CSS0047761	CSS0047761	1.26707	0.968275	0.388009	0.299	0.155	3.04402e-154	1.27499e-149	PREDICTED: NAD(P)H-quinone oxidoreductase subunit T, chloroplastic [Nelumbo nucifera]	GO:0005737(cytoplasm);GO:0005829(cytosol);GO:0006457(protein folding);GO:0009507(chloroplast);GO:0009535(chloroplast thylakoid membrane);GO:0010598(NAD(P)H dehydrogenase complex (plastoquinone));GO:0016021(integral component of membrane);GO:0016491(oxidoreductase activity);GO:0048038(quinone binding);GO:0055114(oxidation-reduction process)	NA	NA	NA
0	CSS0002041	CSS0002041	0.668917	0.520905	0.360807	0.178	0.069	9.70468e-154	4.06481e-149	RNA polymerase sigma factor sigB like [Actinidia chinensis var. chinensis]	GO:0003677(DNA binding);GO:0003700(DNA binding transcription factor activity);GO:0003899(DNA-directed 5'-3' RNA polymerase activity);GO:0006352(DNA-templated transcription, initiation);GO:0006355(regulation of transcription, DNA-templated);GO:0006399(tRNA metabolic process);GO:0009507(chloroplast);GO:0009637(response to blue light);GO:0009658(chloroplast organization);GO:0010114(response to red l…	00970(Aminoacyl-tRNA biosynthesis)	K01872	EC:6.1.1.7
0	CSS0029741	CSS0029741	1.03245	0.785225	0.394898	0.239	0.111	1.48059e-153	6.20145e-149	Coiled-coil domain-containing protein [Actinidia chinensis var. chinensis]	NA	NA	NA	NA
0	CSS0014615	CSS0014615	1.07041	0.809246	0.403508	0.251	0.119	2.54992e-153	1.06803e-148	Peptidyl-prolyl cis-trans isomerase [Actinidia chinensis var. chinensis]	GO:0003755(peptidyl-prolyl cis-trans isomerase activity)	NA	NA	NA
0	CSS0014379	CSS0014379	1.21482	0.889967	0.448916	0.263	0.125	4.74188e-153	1.98614e-148	probable carboxylesterase 1 [Rosa chinensis]	GO:0009717(isoflavonoid biosynthetic process);GO:0033987(2-hydroxyisoflavanone dehydratase activity);GO:0046287(isoflavonoid metabolic process);GO:0052689(carboxylic ester hydrolase activity)	NA	NA	NA
0	CSS0007207	CSS0007207	3.13551	2.44219	0.360525	0.504	0.328	9.61186e-153	4.02593e-148	Cyclin-D3-2 [Vitis vinifera]	GO:0000082(G1/S transition of mitotic cell cycle);GO:0005515(protein binding);GO:0005634(nucleus);GO:0009735(response to cytokinin);GO:0009741(response to brassinosteroid);GO:0009744(response to sucrose);GO:0010444(guard mother cell differentiation);GO:0016538(cyclin-dependent protein serine/threonine kinase regulator activity);GO:0042127(regulation of cell proliferation);GO:0048316(seed developm…	04075(Plant hormone signal transduction)	K14505	NA
0	CSS0002529	CSS0002529	1.85959	1.388	0.421976	0.383	0.22	1.14903e-152	4.8127e-148	Ribulose-phosphate 3-epimerase [Actinidia chinensis var. chinensis]	GO:0004750(ribulose-phosphate 3-epimerase activity);GO:0005829(cytosol);GO:0009052(pentose-phosphate shunt, non-oxidative branch);GO:0019323(pentose catabolic process);GO:0044262(cellular carbohydrate metabolic process);GO:0046872(metal ion binding)	00030(Pentose phosphate pathway);00040(Pentose and glucuronate interconversions);00710(Carbon fixation in photosynthetic organisms)	K01783	EC:5.1.3.1
0	CSS0028485	CSS0028485	1.38039	1.09154	0.338713	0.314	0.173	2.67341e-152	1.11976e-147	NA	NA	NA	NA	NA
0	CSS0034787	CSS0034787	1.24799	0.930737	0.423158	0.29	0.147	5.86213e-152	2.45535e-147	Mitochondrial matrix Mmp37 [Macleaya cordata]	GO:0004605(phosphatidate cytidylyltransferase activity);GO:0009507(chloroplast);GO:0032049(cardiolipin biosynthetic process)	NA	NA	NA
0	CSS0049563	CSS0049563	1.40079	1.06838	0.390817	0.329	0.179	1.26061e-151	5.28005e-147	MORN repeat-containing protein isoform 1 [Theobroma cacao]	GO:0005515(protein binding);GO:0005622(intracellular);GO:0005623(cell);GO:0005737(cytoplasm);GO:0005886(plasma membrane);GO:0009507(chloroplast);GO:0009535(chloroplast thylakoid membrane);GO:0009536(plastid);GO:0009658(chloroplast organization);GO:0009706(chloroplast inner membrane);GO:0009793(embryo development ending in seed dormancy);GO:0009941(chloroplast envelope);GO:0045037(protein import i…	NA	NA	NA
0	CSS0013982	CSS0013982	1.73707	1.33504	0.379771	0.369	0.212	2.26684e-151	9.49465e-147	Anthocyanidin reductase [Actinidia chinensis var. chinensis]	GO:0009507(chloroplast);GO:0009813(flavonoid biosynthetic process);GO:0009964(negative regulation of flavonoid biosynthetic process);GO:0016491(oxidoreductase activity);GO:0033729(anthocyanidin reductase activity);GO:0050662(coenzyme binding);GO:0055114(oxidation-reduction process)	00941(Flavonoid biosynthesis)	K13082	EC:1.1.1.219;EC:1.1.1.234
0	CSS0017189	CSS0017189	0.809845	0.622759	0.378971	0.204	0.087	3.59243e-151	1.50469e-146	PREDICTED: malate dehydrogenase, glyoxysomal [Vitis vinifera]	GO:0005737(cytoplasm);GO:0005777(peroxisome);GO:0006097(glyoxylate cycle);GO:0006099(tricarboxylic acid cycle);GO:0006108(malate metabolic process);GO:0009507(chloroplast);GO:0016615(malate dehydrogenase activity);GO:0030060(L-malate dehydrogenase activity);GO:0031998(regulation of fatty acid beta-oxidation);GO:0080093(regulation of photorespiration)	00020(Citrate cycle (TCA cycle));00620(Pyruvate metabolism);00630(Glyoxylate and dicarboxylate metabolism);00710(Carbon fixation in photosynthetic organisms);00270(Cysteine and methionine metabolism)	K00026	EC:1.1.1.37
0	CSS0020721	CSS0020721	1.48701	1.11011	0.421711	0.329	0.177	1.13581e-150	4.75736e-146	deSI-like protein At4g17486 isoform X1 [Quercus suber]	GO:0003674(molecular_function);GO:0005737(cytoplasm);GO:0008150(biological_process)	NA	NA	NA
0	CSS0029613	CSS0029613	1.44947	1.11141	0.383136	0.336	0.185	1.48384e-150	6.21506e-146	probable lactoylglutathione lyase, chloroplastic isoform X2 [Citrus sinensis]	GO:0004462(lactoylglutathione lyase activity);GO:0005739(mitochondrion);GO:0005975(carbohydrate metabolic process);GO:0009409(response to cold);GO:0009507(chloroplast);GO:0009570(chloroplast stroma);GO:0009579(thylakoid);GO:0010319(stromule);GO:0019243(methylglyoxal catabolic process to D-lactate via S-lactoyl-glutathione);GO:0031977(thylakoid lumen);GO:0046872(metal ion binding)	00620(Pyruvate metabolism)	K01759	EC:4.4.1.5
0	CSS0044630	CSS0044630	1.61371	1.22398	0.39881	0.358	0.201	1.66458e-150	6.9721e-146	ABC transporter D family member 2 like [Actinidia chinensis var. chinensis]	GO:0005524(ATP binding);GO:0005886(plasma membrane);GO:0009507(chloroplast);GO:0016021(integral component of membrane);GO:0042626(ATPase activity, coupled to transmembrane movement of substances);GO:0055085(transmembrane transport)	02010(ABC transporters);04146(Peroxisome)	K05677	NA
0	CSS0027631	CSS0027631	1.22888	0.968201	0.343966	0.299	0.161	2.01374e-150	8.43456e-146	Protein PHR1-LIKE like [Actinidia chinensis var. chinensis]	GO:0003700(DNA binding transcription factor activity);GO:0005515(protein binding);GO:0005634(nucleus);GO:0006351(transcription, DNA-templated);GO:0006355(regulation of transcription, DNA-templated);GO:0009567(double fertilization forming a zygote and endosperm);GO:0010628(positive regulation of gene expression);GO:0043565(sequence-specific DNA binding)	04933(AGE-RAGE signaling pathway in diabetic complications)	K06236	NA
0	CSS0025280	CSS0025280	1.40579	1.08947	0.367748	0.327	0.18	2.52755e-150	1.05866e-145	Proline-rich receptor-like protein kinase PERK9 [Vitis vinifera]	GO:0004674(protein serine/threonine kinase activity);GO:0004675(transmembrane receptor protein serine/threonine kinase activity);GO:0005524(ATP binding);GO:0005886(plasma membrane);GO:0006468(protein phosphorylation);GO:0007166(cell surface receptor signaling pathway);GO:0016021(integral component of membrane);GO:0019901(protein kinase binding)	NA	NA	NA
0	CSS0020175	CSS0020175	1.79494	1.37984	0.379432	0.398	0.237	2.73944e-150	1.14741e-145	PREDICTED: protein translocase subunit SecA, chloroplastic [Vitis vinifera]	GO:0009306(protein secretion);GO:0015450(P-P-bond-hydrolysis-driven protein transmembrane transporter activity)	03060(Protein export)	K03070	NA
0	CSS0034202	CSS0034202	0.791795	0.612763	0.369797	0.178	0.071	8.93048e-150	3.74053e-145	chalcone isomerase [Camellia sinensis]	GO:0005504(fatty acid binding);GO:0005515(protein binding);GO:0005634(nucleus);GO:0005783(endoplasmic reticulum);GO:0006631(fatty acid metabolic process);GO:0009411(response to UV);GO:0009507(chloroplast);GO:0009570(chloroplast stroma);GO:0009705(plant-type vacuole membrane);GO:0009733(response to auxin);GO:0009813(flavonoid biosynthetic process);GO:0010224(response to UV-B);GO:0042406(extrinsic …	00941(Flavonoid biosynthesis)	K01859	EC:5.5.1.6
0	CSS0024392	CSS0024392	1.60675	1.22028	0.396936	0.337	0.186	1.50528e-149	6.30485e-145	cylin D3-1, partial [Camellia sinensis]	GO:0004693(cyclin-dependent protein serine/threonine kinase activity);GO:0005515(protein binding);GO:0005634(nucleus);GO:0007049(cell cycle);GO:0010444(guard mother cell differentiation);GO:0042127(regulation of cell proliferation);GO:0048316(seed development);GO:0051301(cell division);GO:0051726(regulation of cell cycle)	04075(Plant hormone signal transduction)	K14505	NA
0	CSS0007418	CSS0007418	0.573647	0.452676	0.341683	0.154	0.055	1.62695e-149	6.81446e-145	Enolase-phosphatase [Actinidia chinensis var. chinensis]	NA	NA	NA	NA
0	CSS0029272	CSS0029272	0.835817	0.63758	0.39058	0.21	0.09	2.87937e-149	1.20602e-144	PREDICTED: photosystem II 22 kDa protein, chloroplastic [Vitis vinifera]	GO:0009507(chloroplast);GO:0009517(PSII associated light-harvesting complex II);GO:0009523(photosystem II);GO:0009534(chloroplast thylakoid);GO:0009535(chloroplast thylakoid membrane);GO:0009579(thylakoid);GO:0010027(thylakoid membrane organization);GO:0010196(nonphotochemical quenching);GO:0015979(photosynthesis);GO:0016020(membrane);GO:0016021(integral component of membrane);GO:0016168(chloroph…	00195(Photosynthesis)	K03542	NA
0	CSS0030453	CSS0030453	0.651251	0.511668	0.348006	0.166	0.064	3.38339e-149	1.41713e-144	ATPase, F1 complex, gamma subunit [Parasponia andersonii]	GO:0006754(ATP biosynthetic process);GO:0009507(chloroplast);GO:0009534(chloroplast thylakoid);GO:0009535(chloroplast thylakoid membrane);GO:0009544(chloroplast ATP synthase complex);GO:0009579(thylakoid);GO:0009772(photosynthetic electron transport in photosystem II);GO:0009941(chloroplast envelope);GO:0015986(ATP synthesis coupled proton transport);GO:0016020(membrane);GO:0030234(enzyme regulat…	00190(Oxidative phosphorylation);00195(Photosynthesis)	K02115	NA
0	CSS0010610	CSS0010610	1.24478	0.979612	0.345608	0.3	0.162	3.84941e-149	1.61232e-144	Flagellar radial spoke protein [Actinidia chinensis var. chinensis]	GO:0004033(aldo-keto reductase (NADP) activity);GO:0009505(plant-type cell wall);GO:0009507(chloroplast);GO:0009570(chloroplast stroma);GO:0009941(chloroplast envelope)	NA	NA	NA
0	CSS0039247	CSS0039247	1.32586	1.04138	0.348434	0.31	0.169	4.06895e-149	1.70428e-144	PREDICTED: elongation factor Tu, chloroplastic [Juglans regia]	GO:0003746(translation elongation factor activity);GO:0003924(GTPase activity);GO:0005739(mitochondrion);GO:0070125(mitochondrial translational elongation)	NA	NA	NA
0	CSS0038055	CSS0038055	0.899371	0.681075	0.401103	0.217	0.096	1.04404e-148	4.37298e-144	PREDICTED: 50S ribosomal protein L10, chloroplastic [Nicotiana tomentosiformis]	GO:0003735(structural constituent of ribosome);GO:0005840(ribosome);GO:0006412(translation);GO:0009507(chloroplast);GO:0009570(chloroplast stroma);GO:0009941(chloroplast envelope);GO:0015934(large ribosomal subunit);GO:0019843(rRNA binding);GO:0022626(cytosolic ribosome);GO:0042254(ribosome biogenesis)	03010(Ribosome)	K02864	NA
0	CSS0040376	CSS0040376	0.6135	0.482644	0.346104	0.164	0.062	1.44754e-148	6.06302e-144	PREDICTED: ras-related protein Rab7-like [Juglans regia]	GO:0003924(GTPase activity);GO:0005525(GTP binding);GO:0005773(vacuole);GO:0005774(vacuolar membrane);GO:0005794(Golgi apparatus);GO:0005886(plasma membrane);GO:0015031(protein transport);GO:0032482(Rab protein signal transduction)	04144(Endocytosis);04145(Phagosome)	K07897	NA
0	CSS0050485	CSS0050485	0.583492	0.448524	0.379527	0.155	0.054	2.06035e-148	8.62978e-144	PREDICTED: palmitoyl-protein thioesterase 1 [Prunus mume]	GO:0005764(lysosome);GO:0016790(thiolester hydrolase activity);GO:0043231(intracellular membrane-bounded organelle)	00062(Fatty acid elongation)	K01074	EC:3.1.2.22
0	CSS0030458	CSS0030458	1.83972	1.31481	0.484634	0.281	0.141	2.41148e-147	1.01005e-142	LRR receptor-like serine/threonine-protein kinase [Actinidia chinensis var. chinensis]	GO:0007165(signal transduction);GO:0009507(chloroplast)	04626(Plant-pathogen interaction)	K13465	EC:3.2.1.8
0	CSS0007714	CSS0007714	0.835154	0.620414	0.428813	0.184	0.072	4.2314e-147	1.77232e-142	RecName: Full=Chalcone synthase 1; AltName: Full=Naringenin-chalcone synthase 1	GO:0005575(cellular_component);GO:0009813(flavonoid biosynthetic process);GO:0016210(naringenin-chalcone synthase activity)	00941(Flavonoid biosynthesis);04712(Circadian rhythm - plant)	K00660	EC:2.3.1.74
0	CSS0036761	CSS0036761	0.806304	0.622985	0.372127	0.203	0.087	6.35017e-147	2.65977e-142	rubisco accumulation factor 1.1, chloroplastic [Carica papaya]	GO:0003674(molecular_function);GO:0009507(chloroplast);GO:0009570(chloroplast stroma)	02010(ABC transporters)	K05658	EC:3.6.3.44
0	CSS0025684	CSS0025684	0.927491	0.722349	0.360637	0.234	0.111	1.452e-146	6.08171e-142	RNA-binding protein [Actinidia chinensis var. chinensis]	GO:0003676(nucleic acid binding);GO:0003723(RNA binding);GO:0003729(mRNA binding);GO:0005634(nucleus);GO:0008150(biological_process);GO:0009507(chloroplast);GO:0009570(chloroplast stroma)	03013(RNA transport);03015(mRNA surveillance pathway);03018(RNA degradation)	K13126	NA
0	CSS0048547	CSS0048547	0.84802	0.670522	0.338814	0.214	0.098	3.02546e-146	1.26721e-141	Anaphase-promoting complex subunit like [Actinidia chinensis var. chinensis]	NA	NA	NA	NA
0	CSS0042716	CSS0042716	3.49939	2.73219	0.357044	0.592	0.412	4.41307e-146	1.84842e-141	FAD dependent oxidoreductase protein [Actinidia chinensis var. chinensis]	GO:0009507(chloroplast);GO:0015979(photosynthesis)	NA	NA	NA
0	CSS0013509	CSS0013509	1.83187	1.41105	0.376549	0.399	0.239	7.64506e-146	3.20213e-141	Tyrosine-specific transport protein [Actinidia chinensis var. chinensis]	GO:0005275(amine transmembrane transporter activity);GO:0005886(plasma membrane);GO:0006865(amino acid transport);GO:0009507(chloroplast);GO:0009706(chloroplast inner membrane);GO:0015173(aromatic amino acid transmembrane transporter activity);GO:0015801(aromatic amino acid transport);GO:0016020(membrane)	NA	NA	NA
0	CSS0025933	CSS0025933	0.967816	0.736517	0.394015	0.237	0.111	2.32452e-145	9.73626e-141	phosphatidylglycerol/phosphatidylinositol transfer protein precursor [Camellia sinensis]	GO:0003674(molecular_function);GO:0009507(chloroplast);GO:0032366(intracellular sterol transport)	NA	NA	NA
0	CSS0019005	CSS0019005	1.76714	1.34349	0.395423	0.383	0.225	2.416e-145	1.01194e-140	2-methyl-6-phytyl-1,4-hydroquinone methyltransferase [Actinidia chinensis var. chinensis]	GO:0005737(cytoplasm);GO:0008757(S-adenosylmethionine-dependent methyltransferase activity);GO:0032259(methylation)	00130(Ubiquinone and other terpenoid-quinone biosynthesis)	K12502	EC:2.1.1.295
0	CSS0040863	CSS0040863	0.916993	0.713245	0.362514	0.231	0.109	7.48421e-145	3.13476e-140	50S ribosomal protein [Actinidia chinensis var. chinensis]	GO:0003735(structural constituent of ribosome);GO:0005762(mitochondrial large ribosomal subunit)	03010(Ribosome)	K02888	NA
0	CSS0034691	CSS0034691	1.82713	1.37852	0.406459	0.398	0.235	1.1842e-144	4.96001e-140	Glutamine--tRNA ligase [Actinidia chinensis var. chinensis]	GO:0003723(RNA binding);GO:0004819(glutamine-tRNA ligase activity);GO:0005739(mitochondrion);GO:0005829(cytosol);GO:0006425(glutaminyl-tRNA aminoacylation)	00970(Aminoacyl-tRNA biosynthesis)	K01886	EC:6.1.1.18
0	CSS0032429	CSS0032429	0.691037	0.546115	0.339559	0.182	0.076	3.45241e-144	1.44604e-139	Protein LOW PSII ACCUMULATION 3 like [Actinidia chinensis var. chinensis]	GO:0009507(chloroplast);GO:0010207(photosystem II assembly)	NA	NA	NA
0	CSS0002354	CSS0002354	0.558295	0.436917	0.353668	0.153	0.054	3.53433e-144	1.48035e-139	Photosystem I chlorophyll a/b-binding protein [Actinidia chinensis var. chinensis]	GO:0009416(response to light stimulus);GO:0009535(chloroplast thylakoid membrane);GO:0009768(photosynthesis, light harvesting in photosystem I);GO:0009941(chloroplast envelope);GO:0010287(plastoglobule);GO:0016168(chlorophyll binding);GO:0031409(pigment binding)	00196(Photosynthesis - antenna proteins)	K08908	NA
0	CSS0036982	CSS0036982	1.17568	0.904137	0.378878	0.285	0.148	8.72768e-144	3.65559e-139	30S ribosomal protein S21, chloroplastic [Coffea arabica]	GO:0044391(ribosomal subunit)	NA	NA	NA
0	CSS0018944	CSS0018944	1.85116	1.43474	0.367637	0.386	0.23	9.87256e-144	4.13512e-139	uncharacterized protein LOC105158019 [Sesamum indicum]	GO:0005886(plasma membrane);GO:0009507(chloroplast)	NA	NA	NA
0	CSS0008144	CSS0008144	2.21441	1.65836	0.417166	0.387	0.228	1.32208e-143	5.53755e-139	root phototropism protein 2 isoform X1 [Olea europaea var. sylvestris]	GO:0005634(nucleus);GO:0005737(cytoplasm);GO:0005886(plasma membrane);GO:0007165(signal transduction);GO:0009638(phototropism);GO:0016567(protein ubiquitination)	03050(Proteasome)	K03063	NA
0	CSS0012132	CSS0012132	0.68234	0.565391	0.271242	0.182	0.082	3.87591e-143	1.62342e-138	Aspartyl protease precursor [Actinidia chinensis var. chinensis]	GO:0004190(aspartic-type endopeptidase activity);GO:0006508(proteolysis);GO:0030163(protein catabolic process)	NA	NA	NA
0	CSS0037885	CSS0037885	0.628453	0.473664	0.407942	0.145	0.048	7.5164e-143	3.14824e-138	Cysteine-rich repeat secretory protein like, partial [Actinidia chinensis var. chinensis]	GO:0003674(molecular_function);GO:0005576(extracellular region);GO:0006952(defense response);GO:0009506(plasmodesma);GO:0016021(integral component of membrane);GO:0016032(viral process)	NA	NA	NA
0	CSS0010117	CSS0010117	1.54739	1.20154	0.364953	0.345	0.197	7.94705e-143	3.32862e-138	Pentatricopeptide repeat-containing protein [Actinidia chinensis var. chinensis]	GO:0003677(DNA binding);GO:0003723(RNA binding);GO:0004519(endonuclease activity);GO:0009451(RNA modification);GO:0009507(chloroplast);GO:0010019(chloroplast-nucleus signaling pathway);GO:0031930(mitochondria-nucleus signaling pathway)	NA	NA	NA
0	CSS0003301	CSS0003301	2.06552	1.48464	0.476394	0.398	0.235	1.70897e-142	7.15803e-138	UDP-galactose transporter like [Actinidia chinensis var. chinensis]	GO:0005793(endoplasmic reticulum-Golgi intermediate compartment);GO:0015786(UDP-glucose transmembrane transport);GO:0090480(purine nucleotide-sugar transmembrane transport)	NA	NA	NA
0	CSS0042945	CSS0042945	0.934678	0.742134	0.33279	0.241	0.119	1.76452e-142	7.39068e-138	Haloalkane dehalogenase [Actinidia chinensis var. chinensis]	GO:0016787(hydrolase activity)	NA	NA	NA
0	CSS0047384	CSS0047384	1.72876	1.38621	0.318584	0.381	0.231	3.16033e-142	1.3237e-137	NADH--cytochrome b5 reductase [Actinidia chinensis var. chinensis]	GO:0004128(cytochrome-b5 reductase activity, acting on NAD(P)H);GO:0005515(protein binding);GO:0005737(cytoplasm);GO:0005741(mitochondrial outer membrane);GO:0005783(endoplasmic reticulum);GO:0005886(plasma membrane);GO:0009505(plant-type cell wall);GO:0016021(integral component of membrane);GO:0016491(oxidoreductase activity);GO:0022900(electron transport chain)	00520(Amino sugar and nucleotide sugar metabolism)	K00326	EC:1.6.2.2
0	CSS0025345	CSS0025345	0.449222	0.356357	0.334106	0.119	0.035	7.22893e-142	3.02784e-137	Inorganic phosphate transporter 2-1 like [Actinidia chinensis var. chinensis]	GO:0005315(inorganic phosphate transmembrane transporter activity);GO:0005887(integral component of plasma membrane);GO:0035435(phosphate ion transmembrane transport)	NA	NA	NA
0	CSS0042250	CSS0042250	0.386418	0.311362	0.311566	0.107	0.029	1.0292e-141	4.3108e-137	PREDICTED: bifunctional D-cysteine desulfhydrase/1-aminocyclopropane-1-carboxylate deaminase, mitochondrial [Daucus carota subsp. sativus]	GO:0005737(cytoplasm);GO:0030170(pyridoxal phosphate binding)	00270(Cysteine and methionine metabolism)	K05396	EC:4.4.1.15
0	CSS0042898	CSS0042898	5.62194	4.48784	0.325048	0.736	0.564	1.27723e-141	5.34968e-137	protein EXECUTER 2, chloroplastic [Quercus suber]	GO:0000304(response to singlet oxygen);GO:0042651(thylakoid membrane)	03018(RNA degradation)	K18681	EC:3.1.13.-
0	CSS0023920	CSS0023920	0.757059	0.590622	0.358171	0.2	0.087	3.19613e-141	1.3387e-136	PREDICTED: glyceraldehyde-3-phosphate dehydrogenase A, chloroplastic [Nelumbo nucifera]	GO:0005515(protein binding);GO:0005829(cytosol);GO:0006006(glucose metabolic process);GO:0006096(glycolytic process);GO:0009409(response to cold);GO:0009416(response to light stimulus);GO:0009507(chloroplast);GO:0009535(chloroplast thylakoid membrane);GO:0009570(chloroplast stroma);GO:0009744(response to sucrose);GO:0009941(chloroplast envelope);GO:0010319(stromule);GO:0016020(membrane);GO:001925…	00710(Carbon fixation in photosynthetic organisms)	K05298	EC:1.2.1.13
0	CSS0019815	CSS0019815	1.4671	1.09674	0.419749	0.3	0.159	7.10862e-141	2.97745e-136	root phototropism protein 2 isoform X1 [Olea europaea var. sylvestris]	GO:0005634(nucleus);GO:0005737(cytoplasm);GO:0005886(plasma membrane);GO:0007165(signal transduction);GO:0009638(phototropism);GO:0016567(protein ubiquitination)	03050(Proteasome)	K03063	NA
0	CSS0027106	CSS0027106	1.07878	0.789269	0.450811	0.227	0.103	1.36001e-140	5.6964e-136	Legume lectin domain protein [Actinidia chinensis var. chinensis]	GO:0002229(defense response to oomycetes);GO:0004674(protein serine/threonine kinase activity);GO:0005515(protein binding);GO:0005524(ATP binding);GO:0005886(plasma membrane);GO:0006468(protein phosphorylation);GO:0009862(systemic acquired resistance, salicylic acid mediated signaling pathway);GO:0010726(positive regulation of hydrogen peroxide metabolic process);GO:0010942(positive regulation of…	NA	NA	NA
0	CSS0035804	CSS0035804	0.60316	0.451295	0.41847	0.133	0.041	1.9049e-140	7.97869e-136	Polyol transporter like [Actinidia chinensis var. chinensis]	GO:0005351(carbohydrate:proton symporter activity);GO:0005355(glucose transmembrane transporter activity);GO:0005887(integral component of plasma membrane);GO:0046323(glucose import)	NA	NA	NA
0	CSS0027986	CSS0027986	1.57159	1.24487	0.336228	0.334	0.192	4.19683e-140	1.75784e-135	alcohol dehydrogenase 5 [Camellia sinensis]	GO:0005737(cytoplasm);GO:0005829(cytosol);GO:0005886(plasma membrane);GO:0006979(response to oxidative stress);GO:0032440(2-alkenal reductase [NAD(P)] activity);GO:0055114(oxidation-reduction process)	NA	NA	NA
0	CSS0005682	CSS0005682	0.693463	0.542288	0.35476	0.179	0.073	4.40094e-140	1.84333e-135	Light-regulated protein [Actinidia chinensis var. chinensis]	GO:0003674(molecular_function);GO:0007623(circadian rhythm);GO:0009507(chloroplast);GO:0009570(chloroplast stroma);GO:0009941(chloroplast envelope);GO:0098807(chloroplast thylakoid membrane protein complex)	04144(Endocytosis)	K12198	NA
0	CSS0043601	CSS0043601	0.481886	0.383655	0.328884	0.13	0.042	4.984e-140	2.08755e-135	GDSL esterase/lipase [Actinidia chinensis var. chinensis]	GO:0005576(extracellular region);GO:0016042(lipid catabolic process);GO:0016788(hydrolase activity, acting on ester bonds);GO:0052689(carboxylic ester hydrolase activity)	04144(Endocytosis)	K10396	NA
0	CSS0047456	CSS0047456	2.66543	2.10592	0.339915	0.489	0.321	5.62334e-140	2.35533e-135	PREDICTED: uncharacterized protein LOC100249441 isoform X1 [Vitis vinifera]	GO:0005737(cytoplasm);GO:0008757(S-adenosylmethionine-dependent methyltransferase activity);GO:0032259(methylation)	NA	NA	NA
0	CSS0040846	CSS0040846	0.393404	0.314141	0.3246	0.104	0.027	8.61329e-140	3.60768e-135	beta-glucosidase 5 GH3 family [Camellia sinensis]	GO:0008422(beta-glucosidase activity);GO:0009251(glucan catabolic process)	00500(Starch and sucrose metabolism);00460(Cyanoamino acid metabolism);00940(Phenylpropanoid biosynthesis)	K05349	EC:3.2.1.21
0	CSS0043117	CSS0043117	1.06814	0.830773	0.36258	0.25	0.124	2.20808e-139	9.24855e-135	PREDICTED: thiamine thiazole synthase, chloroplastic-like [Juglans regia]	GO:0005506(iron ion binding);GO:0005739(mitochondrion);GO:0005829(cytosol);GO:0005886(plasma membrane);GO:0006974(cellular response to DNA damage stimulus);GO:0008270(zinc ion binding);GO:0009228(thiamine biosynthetic process);GO:0009409(response to cold);GO:0009507(chloroplast);GO:0009570(chloroplast stroma);GO:0009579(thylakoid);GO:0009941(chloroplast envelope);GO:0010319(stromule);GO:0018131(o…	00730(Thiamine metabolism)	K03146	EC:2.4.2.60
0	CSS0020219	CSS0020219	0.611745	0.48279	0.341536	0.164	0.064	4.06391e-139	1.70217e-134	PREDICTED: protein plastid transcriptionally active 16, chloroplastic isoform X2 [Vitis vinifera]	GO:0005515(protein binding);GO:0007623(circadian rhythm);GO:0009295(nucleoid);GO:0009507(chloroplast);GO:0009508(plastid chromosome);GO:0009534(chloroplast thylakoid);GO:0009535(chloroplast thylakoid membrane);GO:0009941(chloroplast envelope);GO:0016020(membrane);GO:0042644(chloroplast nucleoid);GO:0098572(stromal side of plastid thylakoid membrane)	NA	NA	NA
0	CSS0034071	CSS0034071	1.45082	1.14301	0.344026	0.32	0.18	6.58151e-139	2.75667e-134	temperature-induced lipocalin' [Populus balsamifera]	GO:0005215(transporter activity);GO:0005576(extracellular region);GO:0005737(cytoplasm);GO:0005739(mitochondrion);GO:0005773(vacuole);GO:0005774(vacuolar membrane);GO:0005783(endoplasmic reticulum);GO:0005794(Golgi apparatus);GO:0005829(cytosol);GO:0005886(plasma membrane);GO:0006629(lipid metabolic process);GO:0006810(transport);GO:0006883(cellular sodium ion homeostasis);GO:0009408(response to …	NA	NA	NA
0	CSS0005439	CSS0005439	0.615773	0.478323	0.364414	0.16	0.06	7.90738e-139	3.31201e-134	Glycine dehydrogenaseB like [Actinidia chinensis var. chinensis]	GO:0004375(glycine dehydrogenase (decarboxylating) activity);GO:0005739(mitochondrion);GO:0005829(cytosol);GO:0005960(glycine cleavage complex);GO:0016594(glycine binding);GO:0019464(glycine decarboxylation via glycine cleavage system)	00630(Glyoxylate and dicarboxylate metabolism);00260(Glycine, serine and threonine metabolism)	K00281	EC:1.4.4.2
0	CSS0009281	CSS0009281	1.36835	1.08058	0.340626	0.322	0.183	1.22368e-138	5.12536e-134	Monogalactosyldiacylglycerol synthase [Actinidia chinensis var. chinensis]	GO:0008194(UDP-glycosyltransferase activity);GO:0009247(glycolipid biosynthetic process);GO:0009507(chloroplast);GO:0009536(plastid);GO:0009706(chloroplast inner membrane);GO:0009793(embryo development ending in seed dormancy);GO:0009941(chloroplast envelope);GO:0010027(thylakoid membrane organization);GO:0016757(transferase activity, transferring glycosyl groups);GO:0016758(transferase activity,…	00561(Glycerolipid metabolism)	K03715	EC:2.4.1.46
0	CSS0004907	CSS0004907	0.828569	0.645647	0.359876	0.208	0.094	2.19264e-138	9.18389e-134	Mg-protoporphyrin IX methyltransferase [Camellia sinensis]	GO:0005737(cytoplasm);GO:0008757(S-adenosylmethionine-dependent methyltransferase activity);GO:0032259(methylation)	00860(Porphyrin and chlorophyll metabolism)	K03428	EC:2.1.1.11
0	CSS0016228	CSS0016228	0.609994	0.48451	0.332267	0.165	0.066	2.62379e-138	1.09897e-133	PREDICTED: glyceraldehyde-3-phosphate dehydrogenase A, chloroplastic [Nelumbo nucifera]	GO:0005515(protein binding);GO:0005829(cytosol);GO:0006006(glucose metabolic process);GO:0006096(glycolytic process);GO:0009409(response to cold);GO:0009416(response to light stimulus);GO:0009507(chloroplast);GO:0009535(chloroplast thylakoid membrane);GO:0009570(chloroplast stroma);GO:0009744(response to sucrose);GO:0009941(chloroplast envelope);GO:0010319(stromule);GO:0016020(membrane);GO:001925…	00710(Carbon fixation in photosynthetic organisms)	K05298	EC:1.2.1.13
0	CSS0014971	CSS0014971	1.10023	0.868557	0.341113	0.267	0.139	2.78202e-138	1.16525e-133	Chaperone protein like [Actinidia chinensis var. chinensis]	GO:0005524(ATP binding);GO:0005739(mitochondrion);GO:0006457(protein folding);GO:0009408(response to heat);GO:0009507(chloroplast);GO:0009535(chloroplast thylakoid membrane);GO:0009941(chloroplast envelope);GO:0031072(heat shock protein binding);GO:0046872(metal ion binding);GO:0051082(unfolded protein binding)	NA	NA	NA
0	CSS0027938	CSS0027938	1.79879	1.3834	0.37881	0.352	0.204	2.88053e-138	1.20651e-133	Bark storage protein like [Actinidia chinensis var. chinensis]	GO:0003824(catalytic activity);GO:0005886(plasma membrane);GO:0009116(nucleoside metabolic process)	NA	NA	NA
0	CSS0007815	CSS0007815	0.882726	0.681383	0.3735	0.219	0.101	3.07511e-138	1.28801e-133	Galactan beta-1,4-galactosyltransferase [Actinidia chinensis var. chinensis]	GO:0000139(Golgi membrane);GO:0016021(integral component of membrane);GO:0016757(transferase activity, transferring glycosyl groups);GO:0042546(cell wall biogenesis);GO:0071555(cell wall organization)	NA	NA	NA
0	CSS0047278	CSS0047278	1.05856	0.811654	0.383165	0.254	0.126	4.25969e-138	1.78417e-133	Glucose-6-phosphate 1-dehydrogenase [Actinidia chinensis var. chinensis]	GO:0004345(glucose-6-phosphate dehydrogenase activity);GO:0005515(protein binding);GO:0006006(glucose metabolic process);GO:0009051(pentose-phosphate shunt, oxidative branch);GO:0009507(chloroplast);GO:0009570(chloroplast stroma);GO:0050661(NADP binding);GO:0055114(oxidation-reduction process)	00030(Pentose phosphate pathway);00480(Glutathione metabolism)	K00036	EC:1.1.1.49;EC:1.1.1.363
0	CSS0016040	CSS0016040	1.37581	1.06071	0.37525	0.312	0.172	6.59251e-138	2.76127e-133	Pyridoxal reductase [Actinidia chinensis var. chinensis]	GO:0004033(aldo-keto reductase (NADP) activity);GO:0009443(pyridoxal 5'-phosphate salvage);GO:0009507(chloroplast);GO:0042820(vitamin B6 catabolic process);GO:0042821(pyridoxal biosynthetic process);GO:0050236(pyridoxine:NADP 4-dehydrogenase activity);GO:0055114(oxidation-reduction process);GO:0070402(NADPH binding)	00750(Vitamin B6 metabolism)	K05275	EC:1.1.1.65
0	CSS0016159	CSS0016159	1.60584	1.23977	0.37325	0.353	0.204	7.84332e-138	3.28517e-133	Beta-1,3-galactosyltransferase [Actinidia chinensis var. chinensis]	GO:0000139(Golgi membrane);GO:0005794(Golgi apparatus);GO:0006486(protein glycosylation);GO:0008378(galactosyltransferase activity);GO:0016021(integral component of membrane);GO:0016757(transferase activity, transferring glycosyl groups);GO:0016758(transferase activity, transferring hexosyl groups)	NA	NA	NA
0	CSS0016120	CSS0016120	7.67508	6.23635	0.299479	0.813	0.656	1.27797e-137	5.35278e-133	1,4-alpha-glucan-branching enzyme 1/amyloplastic like [Actinidia chinensis var. chinensis]	GO:0003844(1,4-alpha-glucan branching enzyme activity);GO:0009790(embryo development)	00500(Starch and sucrose metabolism)	K00700	EC:2.4.1.18
0	CSS0046841	CSS0046841	1.38765	1.07396	0.369705	0.318	0.177	1.35822e-137	5.6889e-133	Triosephosphate isomerase [Actinidia chinensis var. chinensis]	GO:0004807(triose-phosphate isomerase activity);GO:0005829(cytosol);GO:0006094(gluconeogenesis);GO:0006096(glycolytic process);GO:0019563(glycerol catabolic process);GO:0046166(glyceraldehyde-3-phosphate biosynthetic process)	00010(Glycolysis / Gluconeogenesis);00051(Fructose and mannose metabolism);00562(Inositol phosphate metabolism);00710(Carbon fixation in photosynthetic organisms)	K01803	EC:5.3.1.1
0	CSS0013986	CSS0013986	3.49797	2.87047	0.285232	0.594	0.424	1.53208e-137	6.41713e-133	3-methyl-2-oxobutanoate hydroxymethyltransferase [Actinidia chinensis var. chinensis]	GO:0005576(extracellular region);GO:0008150(biological_process)	NA	NA	NA
0	CSS0000642	CSS0000642	2.79467	2.12278	0.396721	0.491	0.32	1.76197e-137	7.38001e-133	Reticulon-like protein [Actinidia chinensis var. chinensis]	GO:0012505(endomembrane system)	NA	NA	NA
0	CSS0043690	CSS0043690	1.36105	1.05955	0.361272	0.309	0.17	4.10749e-137	1.72042e-132	Leucine aminopeptidase [Actinidia chinensis var. chinensis]	GO:0004177(aminopeptidase activity);GO:0005773(vacuole);GO:0005829(cytosol);GO:0006508(proteolysis);GO:0008235(metalloexopeptidase activity);GO:0009507(chloroplast);GO:0009570(chloroplast stroma);GO:0010150(leaf senescence);GO:0030145(manganese ion binding)	00480(Glutathione metabolism)	K01255	EC:3.4.11.1
0	CSS0013824	CSS0013824	0.618926	0.474324	0.383893	0.149	0.053	5.23618e-137	2.19318e-132	Protein STRICTOSIDINE SYNTHASE-LIKE 2 like [Actinidia chinensis var. chinensis]	GO:0005783(endoplasmic reticulum);GO:0016020(membrane);GO:0016788(hydrolase activity, acting on ester bonds)	NA	NA	NA
0	CSS0016974	CSS0016974	1.70895	1.34703	0.343333	0.388	0.237	8.61106e-137	3.60674e-132	Glutamine--tRNA ligase [Actinidia chinensis var. chinensis]	GO:0003723(RNA binding);GO:0004819(glutamine-tRNA ligase activity);GO:0005739(mitochondrion);GO:0005829(cytosol);GO:0006425(glutaminyl-tRNA aminoacylation)	00970(Aminoacyl-tRNA biosynthesis)	K01886	EC:6.1.1.18
0	CSS0007482	CSS0007482	0.648508	0.497689	0.381878	0.163	0.061	1.12456e-136	4.7102e-132	ACT domain-containing protein [Actinidia chinensis var. chinensis]	GO:0009409(response to cold);GO:0009416(response to light stimulus);GO:0009507(chloroplast);GO:0009535(chloroplast thylakoid membrane);GO:0009570(chloroplast stroma);GO:0009735(response to cytokinin);GO:0009744(response to sucrose);GO:0009941(chloroplast envelope);GO:0010319(stromule);GO:0016779(nucleotidyltransferase activity)	00510(N-Glycan biosynthesis)	K03844	EC:2.4.1.131
0	CSS0037180	CSS0037180	1.10943	0.845281	0.392321	0.209	0.096	2.3093e-136	9.67251e-132	Protein NRT1/ PTR FAMILY 2.6 like [Actinidia chinensis var. chinensis]	GO:0005215(transporter activity);GO:0005886(plasma membrane);GO:0006857(oligopeptide transport);GO:0010447(response to acidic pH);GO:0010542(nitrate efflux transmembrane transporter activity);GO:0015706(nitrate transport);GO:0016020(membrane);GO:0016021(integral component of membrane);GO:0022857(transmembrane transporter activity);GO:0042128(nitrate assimilation);GO:0055085(transmembrane transpor…	NA	NA	NA
0	CSS0032006	CSS0032006	0.689099	0.539972	0.351825	0.18	0.075	3.02461e-136	1.26686e-131	hypothetical protein CRG98_032088 [Punica granatum]	GO:0009496(plastoquinol--plastocyanin reductase activity);GO:0009507(chloroplast);GO:0009512(cytochrome b6f complex);GO:0009535(chloroplast thylakoid membrane);GO:0016021(integral component of membrane)	NA	NA	NA
0	CSS0007188	CSS0007188	3.67413	2.72705	0.43006	0.525	0.352	3.23973e-136	1.35696e-131	Phospho-2-dehydro-3-deoxyheptonate aldolase [Actinidia chinensis var. chinensis]	GO:0003849(3-deoxy-7-phosphoheptulonate synthase activity);GO:0009073(aromatic amino acid family biosynthetic process);GO:0009423(chorismate biosynthetic process);GO:0009507(chloroplast);GO:0009536(plastid);GO:0016020(membrane)	00400(Phenylalanine, tyrosine and tryptophan biosynthesis)	K01626	EC:2.5.1.54
0	CSS0017460	CSS0017460	2.73072	2.12168	0.364074	0.494	0.326	5.46656e-136	2.28967e-131	LRR receptor-like serine/threonine-protein kinase precursor [Actinidia chinensis var. chinensis]	GO:0005768(endosome);GO:0005773(vacuole);GO:0005794(Golgi apparatus);GO:0005802(trans-Golgi network);GO:0005886(plasma membrane)	NA	NA	NA
0	CSS0031227	CSS0031227	1.14693	0.888563	0.368231	0.277	0.145	8.42186e-136	3.5275e-131	lycopene epsilon cyclase [Camellia sinensis var. assamica]	GO:0004497(monooxygenase activity);GO:0044550(secondary metabolite biosynthetic process)	00906(Carotenoid biosynthesis)	K06444	EC:5.5.1.18
0	CSS0039203	CSS0039203	0.737494	0.566484	0.380597	0.186	0.077	1.11786e-135	4.68216e-131	unnamed protein product, partial [Vitis vinifera]	GO:0003674(molecular_function);GO:0005634(nucleus);GO:0016123(xanthophyll biosynthetic process)	NA	NA	NA
0	CSS0034081	CSS0034081	1.18086	0.943648	0.323511	0.294	0.162	1.16767e-135	4.8908e-131	ATP-dependent zinc metalloprotease FTSH 11 like [Actinidia chinensis var. chinensis]	GO:0004176(ATP-dependent peptidase activity);GO:0005739(mitochondrion);GO:0006508(proteolysis);GO:0008237(metallopeptidase activity);GO:0009941(chloroplast envelope);GO:0010304(PSII associated light-harvesting complex II catabolic process)	NA	NA	NA
0	CSS0016150	CSS0016150	1.94803	1.51369	0.363943	0.336	0.194	1.51974e-135	6.36545e-131	NA	NA	NA	NA	NA
0	CSS0026025	CSS0026025	1.19332	0.931444	0.357441	0.276	0.146	2.71855e-135	1.13866e-130	sucrose transporter 3 [Camellia sinensis]	GO:0005351(carbohydrate:proton symporter activity);GO:0005886(plasma membrane);GO:0005887(integral component of plasma membrane);GO:0005985(sucrose metabolic process);GO:0008506(sucrose:proton symporter activity);GO:0008515(sucrose transmembrane transporter activity);GO:0009915(phloem sucrose loading);GO:0015144(carbohydrate transmembrane transporter activity);GO:0015770(sucrose transport);GO:001…	NA	NA	NA
0	CSS0004474	CSS0004474	0.716307	0.575675	0.315323	0.185	0.081	4.15527e-135	1.74044e-130	RecName: Full=Chalcone synthase 1; AltName: Full=Naringenin-chalcone synthase 1	GO:0005575(cellular_component);GO:0009813(flavonoid biosynthetic process);GO:0016210(naringenin-chalcone synthase activity)	00941(Flavonoid biosynthesis);04712(Circadian rhythm - plant)	K00660	EC:2.3.1.74
0	CSS0020458	CSS0020458	0.87865	0.716426	0.294471	0.226	0.114	2.04866e-134	8.58083e-130	PREDICTED: 3-oxo-5-alpha-steroid 4-dehydrogenase 2 [Lupinus angustifolius]	GO:0003865(3-oxo-5-alpha-steroid 4-dehydrogenase activity);GO:0006629(lipid metabolic process);GO:0009507(chloroplast);GO:0009941(chloroplast envelope);GO:0016021(integral component of membrane);GO:0016627(oxidoreductase activity, acting on the CH-CH group of donors)	00062(Fatty acid elongation);01040(Biosynthesis of unsaturated fatty acids)	K10258	EC:1.3.1.93
0	CSS0001474	CSS0001474	1.41104	1.06801	0.401828	0.321	0.177	5.5404e-134	2.3206e-129	Sugar transporter ERD6-like [Actinidia chinensis var. chinensis]	GO:0005351(carbohydrate:proton symporter activity);GO:0005355(glucose transmembrane transporter activity);GO:0005887(integral component of plasma membrane);GO:0046323(glucose import)	NA	NA	NA
0	CSS0005057	CSS0005057	0.75197	0.586446	0.358678	0.19	0.082	8.87746e-134	3.71832e-129	1-phenyethanol synthase 3 [Camellia sinensis]	GO:0004022(alcohol dehydrogenase (NAD) activity);GO:0005794(Golgi apparatus);GO:0005829(cytosol);GO:0005886(plasma membrane);GO:0009506(plasmodesma);GO:0050662(coenzyme binding)	00940(Phenylpropanoid biosynthesis)	K09753	EC:1.2.1.44
0	CSS0043127	CSS0043127	0.990777	0.764508	0.374028	0.241	0.118	1.09404e-133	4.58238e-129	PREDICTED: uncharacterized protein LOC109004053 [Juglans regia]	GO:0000427(plastid-encoded plastid RNA polymerase complex);GO:0003756(protein disulfide isomerase activity);GO:0005515(protein binding);GO:0006355(regulation of transcription, DNA-templated);GO:0009295(nucleoid);GO:0009408(response to heat);GO:0009416(response to light stimulus);GO:0009507(chloroplast);GO:0009508(plastid chromosome);GO:0009534(chloroplast thylakoid);GO:0009535(chloroplast thylako…	NA	NA	NA
0	CSS0012730	CSS0012730	0.52853	0.419495	0.33333	0.139	0.049	1.77005e-133	7.41385e-129	Thioredoxin-like fold protein [Actinidia chinensis var. chinensis]	GO:0005634(nucleus);GO:0005884(actin filament);GO:0009055(electron transfer activity);GO:0009902(chloroplast relocation);GO:0015035(protein disulfide oxidoreductase activity);GO:0045454(cell redox homeostasis);GO:0051017(actin filament bundle assembly)	NA	NA	NA
0	CSS0022810	CSS0022810	0.631826	0.491731	0.361657	0.16	0.061	2.20921e-133	9.25327e-129	hypothetical protein CEY00_Acc23964 [Actinidia chinensis var. chinensis]	GO:0005634(nucleus)	NA	NA	NA
0	CSS0000656	CSS0000656	0.524616	0.414544	0.339737	0.136	0.047	2.32479e-133	9.7374e-129	ATPase, F1 complex, gamma subunit [Parasponia andersonii]	GO:0006754(ATP biosynthetic process);GO:0009507(chloroplast);GO:0009534(chloroplast thylakoid);GO:0009535(chloroplast thylakoid membrane);GO:0009544(chloroplast ATP synthase complex);GO:0009579(thylakoid);GO:0009772(photosynthetic electron transport in photosystem II);GO:0009941(chloroplast envelope);GO:0015986(ATP synthesis coupled proton transport);GO:0016020(membrane);GO:0030234(enzyme regulat…	00190(Oxidative phosphorylation);00195(Photosynthesis)	K02115	NA
0	CSS0014185	CSS0014185	2.78831	2.22028	0.328651	0.483	0.322	4.14329e-133	1.73542e-128	PREDICTED: transcription factor UNE10 [Vitis vinifera]	GO:0003677(DNA binding);GO:0003700(DNA binding transcription factor activity);GO:0005634(nucleus);GO:0006351(transcription, DNA-templated);GO:0006355(regulation of transcription, DNA-templated);GO:0009506(plasmodesma);GO:0009567(double fertilization forming a zygote and endosperm);GO:0046983(protein dimerization activity)	04075(Plant hormone signal transduction)	K16189	NA
0	CSS0000600	CSS0000600	1.35447	1.0635	0.348908	0.318	0.18	5.17787e-133	2.16875e-128	Beta-hexosaminidase [Actinidia chinensis var. chinensis]	GO:0004553(hydrolase activity, hydrolyzing O-glycosyl compounds);GO:0004563(beta-N-acetylhexosaminidase activity);GO:0005773(vacuole);GO:0005829(cytosol);GO:0005975(carbohydrate metabolic process);GO:0009505(plant-type cell wall);GO:0015929(hexosaminidase activity);GO:0102148(N-acetyl-beta-D-galactosaminidase activity)	00520(Amino sugar and nucleotide sugar metabolism);00531(Glycosaminoglycan degradation);00603(Glycosphingolipid biosynthesis - globo and isoglobo series);00604(Glycosphingolipid biosynthesis - ganglio series);00511(Other glycan degradation)	K12373	EC:3.2.1.52
0	CSS0033885	CSS0033885	2.8292	2.34593	0.270233	0.534	0.374	9.93714e-133	4.16217e-128	ribulose bisphosphate carboxylase/oxygenase activase, chloroplastic [Ziziphus jujuba]	GO:0005524(ATP binding);GO:0009507(chloroplast);GO:0009535(chloroplast thylakoid membrane);GO:0016787(hydrolase activity);GO:0016887(ATPase activity)	03010(Ribosome)	K02960	NA
0	CSS0004330	CSS0004330	1.93972	1.38861	0.482208	0.31	0.168	1.08861e-132	4.55964e-128	2OG-FeII_Oxy domain-containing protein/DIOX_N domain-containing protein [Cephalotus follicularis]	GO:0051213(dioxygenase activity)	00941(Flavonoid biosynthesis)	K05277	EC:1.14.20.4
0	CSS0027083	CSS0027083	2.37595	1.87325	0.342956	0.468	0.306	1.31551e-132	5.51002e-128	A disintegrin and metalloproteinase with thrombospondin motifs 2 like [Actinidia chinensis var. chinensis]	GO:0003674(molecular_function);GO:0005739(mitochondrion);GO:0005794(Golgi apparatus);GO:0016021(integral component of membrane)	NA	NA	NA
0	CSS0006153	CSS0006153	2.04332	1.64293	0.314645	0.425	0.273	1.54707e-132	6.4799e-128	L-ascorbate peroxidase 3, peroxisomal like [Actinidia chinensis var. chinensis]	GO:0000302(response to reactive oxygen species);GO:0004130(cytochrome-c peroxidase activity);GO:0005515(protein binding);GO:0005739(mitochondrion);GO:0005773(vacuole);GO:0005774(vacuolar membrane);GO:0005777(peroxisome);GO:0005778(peroxisomal membrane);GO:0005794(Golgi apparatus);GO:0005829(cytosol);GO:0006979(response to oxidative stress);GO:0009506(plasmodesma);GO:0009507(chloroplast);GO:000953…	00053(Ascorbate and aldarate metabolism);00480(Glutathione metabolism)	K00434	EC:1.11.1.11
0	CSS0048077	CSS0048077	1.48465	1.15367	0.363888	0.322	0.182	4.16266e-132	1.74353e-127	putative GPI-anchored protein [Actinidia chinensis var. chinensis]	GO:0003674(molecular_function);GO:0005886(plasma membrane);GO:0008150(biological_process);GO:0031225(anchored component of membrane);GO:0046658(anchored component of plasma membrane)	NA	NA	NA
0	CSS0004859	CSS0004859	1.90146	1.41271	0.428647	0.375	0.221	1.21333e-131	5.08203e-127	TraB domain-containing protein [Actinidia chinensis var. chinensis]	GO:0003674(molecular_function);GO:0008150(biological_process);GO:0009507(chloroplast)	00630(Glyoxylate and dicarboxylate metabolism);00380(Tryptophan metabolism);04016(MAPK signaling pathway - plant);04146(Peroxisome)	K03781	EC:1.11.1.6
0	CSS0023997	CSS0023997	0.868387	0.674141	0.365288	0.213	0.099	1.46103e-131	6.11951e-127	transketolase [Camellia sinensis]	GO:0004802(transketolase activity);GO:0009535(chloroplast thylakoid membrane)	00030(Pentose phosphate pathway);00710(Carbon fixation in photosynthetic organisms);01051(Biosynthesis of ansamycins)	K00615	EC:2.2.1.1
0	CSS0046026	CSS0046026	1.28078	0.989321	0.372517	0.275	0.145	2.63459e-131	1.1035e-126	Pectinesterase [Actinidia chinensis var. chinensis]	GO:0030599(pectinesterase activity);GO:0046910(pectinesterase inhibitor activity);GO:0071944(cell periphery)	00040(Pentose and glucuronate interconversions)	K01051	EC:3.1.1.11
0	CSS0006498	CSS0006498	0.69391	0.54342	0.352682	0.176	0.073	3.88072e-131	1.62544e-126	PREDICTED: calvin cycle protein CP12-1, chloroplastic [Vitis vinifera]	GO:0003674(molecular_function);GO:0009416(response to light stimulus);GO:0009507(chloroplast);GO:0009570(chloroplast stroma);GO:0009744(response to sucrose);GO:0009941(chloroplast envelope);GO:0019253(reductive pentose-phosphate cycle);GO:0034605(cellular response to heat);GO:0070417(cellular response to cold);GO:0071454(cellular response to anoxia);GO:0080153(negative regulation of reductive pen…	NA	NA	NA
0	CSS0046912	CSS0046912	1.00099	0.801633	0.320415	0.254	0.133	4.45378e-131	1.86547e-126	PREDICTED: protease Do-like 5, chloroplastic [Vitis vinifera]	GO:0004252(serine-type endopeptidase activity);GO:0006508(proteolysis);GO:0008236(serine-type peptidase activity);GO:0009507(chloroplast);GO:0009543(chloroplast thylakoid lumen);GO:0009579(thylakoid);GO:0010206(photosystem II repair);GO:0031977(thylakoid lumen)	NA	NA	NA
0	CSS0046610	CSS0046610	2.9296	2.21657	0.402377	0.461	0.297	5.16763e-131	2.16446e-126	Transcription factor like [Actinidia chinensis var. chinensis]	GO:0003677(DNA binding);GO:0003700(DNA binding transcription factor activity);GO:0005515(protein binding);GO:0005634(nucleus);GO:0006351(transcription, DNA-templated);GO:0006355(regulation of transcription, DNA-templated);GO:0043565(sequence-specific DNA binding);GO:0046983(protein dimerization activity)	NA	NA	NA
0	CSS0043932	CSS0043932	1.90791	1.40801	0.438331	0.362	0.211	7.58533e-131	3.17711e-126	PREDICTED: 11-oxo-beta-amyrin 30-oxidase isoform X2 [Vitis vinifera]	GO:0004497(monooxygenase activity);GO:0007275(multicellular organism development);GO:0010268(brassinosteroid homeostasis);GO:0016125(sterol metabolic process);GO:0016132(brassinosteroid biosynthetic process)	NA	NA	NA
0	CSS0048380	CSS0048380	1.00005	0.792251	0.336047	0.243	0.124	3.29643e-130	1.38071e-125	Upstream activation factor subunit spp27 like [Actinidia chinensis var. chinensis]	GO:0003674(molecular_function);GO:0005634(nucleus);GO:0008150(biological_process)	NA	NA	NA
0	CSS0005846	CSS0005846	0.585715	0.46559	0.331141	0.158	0.062	3.32402e-130	1.39227e-125	E3 ubiquitin-protein like [Actinidia chinensis var. chinensis]	GO:0000278(mitotic cell cycle);GO:0016021(integral component of membrane)	NA	NA	NA
0	CSS0026365	CSS0026365	2.79314	2.19981	0.344507	0.511	0.346	6.09215e-130	2.5517e-125	S-formylglutathione hydrolase [Actinidia chinensis var. chinensis]	GO:0005737(cytoplasm);GO:0016788(hydrolase activity, acting on ester bonds);GO:0018738(S-formylglutathione hydrolase activity);GO:0046294(formaldehyde catabolic process);GO:0046686(response to cadmium ion);GO:0048046(apoplast);GO:0052689(carboxylic ester hydrolase activity)	00010(Glycolysis / Gluconeogenesis);00071(Fatty acid degradation);00350(Tyrosine metabolism)	K00121	EC:1.1.1.284;EC:1.1.1.1
0	CSS0030803	CSS0030803	0.767388	0.607908	0.336103	0.197	0.09	7.54273e-130	3.15927e-125	Protein TIC 62 like [Actinidia chinensis var. chinensis]	GO:0009507(chloroplast);GO:0009534(chloroplast thylakoid);GO:0009535(chloroplast thylakoid membrane);GO:0009570(chloroplast stroma);GO:0009706(chloroplast inner membrane);GO:0009941(chloroplast envelope);GO:0015031(protein transport)	NA	NA	NA
0	CSS0017191	CSS0017191	2.26961	1.73549	0.387103	0.445	0.285	5.77883e-129	2.42046e-124	Pentatricopeptide repeat-containing protein [Actinidia chinensis var. chinensis]	GO:0003723(RNA binding);GO:0004519(endonuclease activity);GO:0005739(mitochondrion);GO:0009451(RNA modification);GO:0009507(chloroplast);GO:0043231(intracellular membrane-bounded organelle)	NA	NA	NA
0	CSS0034733	CSS0034733	0.606548	0.48299	0.328628	0.163	0.066	5.9919e-129	2.50971e-124	Hairy/enhancer-of-split related with YRPW motif-like protein [Actinidia chinensis var. chinensis]	GO:0003723(RNA binding);GO:0006412(translation);GO:0009507(chloroplast);GO:0009658(chloroplast organization);GO:0009704(de-etiolation);GO:0048564(photosystem I assembly)	NA	NA	NA
0	CSS0009104	CSS0009104	1.18452	0.885209	0.420216	0.248	0.123	9.65282e-129	4.04308e-124	Protein trichome birefringence-like [Actinidia chinensis var. chinensis]	GO:0005794(Golgi apparatus);GO:0016413(O-acetyltransferase activity);GO:0071554(cell wall organization or biogenesis)	NA	NA	NA
0	CSS0035764	CSS0035764	1.1059	0.871431	0.343763	0.269	0.143	1.97218e-128	8.26049e-124	NAD(P)H-quinone oxidoreductase subunit M like [Actinidia chinensis var. chinensis]	GO:0009507(chloroplast);GO:0009535(chloroplast thylakoid membrane);GO:0010258(NADH dehydrogenase complex (plastoquinone) assembly);GO:0010598(NAD(P)H dehydrogenase complex (plastoquinone));GO:0016655(oxidoreductase activity, acting on NAD(P)H, quinone or similar compound as acceptor);GO:0048038(quinone binding);GO:0055114(oxidation-reduction process)	NA	NA	NA
0	CSS0031884	CSS0031884	0.71318	0.563099	0.340878	0.186	0.082	4.88952e-128	2.04798e-123	hypothetical protein EUGRSUZ_E00390 [Eucalyptus grandis]	NA	NA	NA	NA
0	CSS0002066	CSS0002066	0.613306	0.489967	0.32392	0.162	0.066	5.06071e-128	2.11968e-123	UDP-glycosyltransferase [Actinidia chinensis var. chinensis]	GO:0009813(flavonoid biosynthetic process);GO:0043231(intracellular membrane-bounded organelle);GO:0052696(flavonoid glucuronidation);GO:0080043(quercetin 3-O-glucosyltransferase activity);GO:0080044(quercetin 7-O-glucosyltransferase activity)	NA	NA	NA
0	CSS0040011	CSS0040011	1.96894	1.55093	0.34429	0.392	0.242	6.27996e-128	2.63036e-123	Uncharacterized protein CEY00_Acc08591 [Actinidia chinensis var. chinensis]	GO:0005507(copper ion binding);GO:0009507(chloroplast);GO:0009570(chloroplast stroma);GO:0009579(thylakoid);GO:0042742(defense response to bacterium);GO:0048046(apoplast)	NA	NA	NA
0	CSS0031808	CSS0031808	0.353555	0.294043	0.265904	0.1	0.029	6.57903e-128	2.75563e-123	hypothetical protein PanWU01x14_123780 [Parasponia andersonii]	NA	NA	NA	NA
0	CSS0007479	CSS0007479	3.79308	3.04701	0.315977	0.573	0.407	1.32053e-127	5.53103e-123	PREDICTED: subtilisin-like protease SBT2.5 isoform X1 [Vitis vinifera]	GO:0004252(serine-type endopeptidase activity);GO:0005618(cell wall)	NA	NA	NA
0	CSS0022005	CSS0022005	0.719777	0.568198	0.341155	0.189	0.084	1.41975e-127	5.94664e-123	Protein TSS like [Actinidia chinensis var. chinensis]	GO:0005634(nucleus);GO:0005737(cytoplasm);GO:0005829(cytosol)	NA	NA	NA
0	CSS0046415	CSS0046415	1.07117	0.853323	0.328018	0.263	0.141	2.99262e-127	1.25346e-122	Protein GrpE like [Actinidia chinensis var. chinensis]	GO:0000774(adenyl-nucleotide exchange factor activity);GO:0005507(copper ion binding);GO:0005759(mitochondrial matrix);GO:0006457(protein folding);GO:0009507(chloroplast);GO:0009570(chloroplast stroma);GO:0009579(thylakoid);GO:0009793(embryo development ending in seed dormancy);GO:0042803(protein homodimerization activity);GO:0051082(unfolded protein binding);GO:0051087(chaperone binding)	NA	NA	NA
0	CSS0001884	CSS0001884	0.732862	0.570434	0.361483	0.18	0.076	3.67415e-127	1.53892e-122	Stomagen like [Actinidia chinensis var. chinensis]	GO:0005576(extracellular region);GO:0007267(cell-cell signaling);GO:0010375(stomatal complex patterning);GO:0019901(protein kinase binding);GO:0048046(apoplast);GO:2000038(regulation of stomatal complex development);GO:2000123(positive regulation of stomatal complex development)	NA	NA	NA
0	CSS0014659	CSS0014659	0.602743	0.487925	0.304885	0.167	0.071	4.3416e-127	1.81848e-122	Maf-like protein [Actinidia chinensis var. chinensis]	GO:0005737(cytoplasm);GO:0009507(chloroplast)	NA	NA	NA
0	CSS0050100	CSS0050100	0.888246	0.695497	0.352915	0.218	0.104	4.83449e-127	2.02493e-122	Ycf33 family protein [Actinidia chinensis var. chinensis]	GO:0003674(molecular_function);GO:0008150(biological_process);GO:0009507(chloroplast);GO:0016021(integral component of membrane)	NA	NA	NA
0	CSS0027271	CSS0027271	1.96061	1.58185	0.309688	0.42	0.27	1.20625e-126	5.05237e-122	Protein like [Actinidia chinensis var. chinensis]	GO:0004722(protein serine/threonine phosphatase activity);GO:0005634(nucleus);GO:0005886(plasma membrane);GO:0006470(protein dephosphorylation);GO:0046872(metal ion binding)	NA	NA	NA
0	CSS0010989	CSS0010989	0.944122	0.774598	0.285526	0.242	0.129	1.30403e-126	5.46192e-122	Mucin-16 like [Actinidia chinensis var. chinensis]	GO:0003674(molecular_function);GO:0005739(mitochondrion);GO:0008150(biological_process);GO:0009535(chloroplast thylakoid membrane);GO:0016021(integral component of membrane)	NA	NA	NA
0	CSS0012537	CSS0012537	1.08556	0.856821	0.341378	0.244	0.125	1.61245e-126	6.75376e-122	Myb-like transcription factor family protein [Camellia sinensis]	GO:0003682(chromatin binding);GO:0003700(DNA binding transcription factor activity);GO:0003713(transcription coactivator activity);GO:0004402(histone acetyltransferase activity);GO:0005634(nucleus);GO:0006338(chromatin remodeling);GO:0006357(regulation of transcription by RNA polymerase II);GO:0035066(positive regulation of histone acetylation)	NA	NA	NA
0	CSS0042888	CSS0042888	0.546998	0.440973	0.310846	0.148	0.058	2.6928e-126	1.12788e-121	Trigger factor-like protein TIG, Chloroplastic [Actinidia chinensis var. chinensis]	GO:0003755(peptidyl-prolyl cis-trans isomerase activity);GO:0006457(protein folding);GO:0009507(chloroplast);GO:0009570(chloroplast stroma);GO:0009941(chloroplast envelope);GO:0015031(protein transport)	NA	NA	NA
0	CSS0016034	CSS0016034	1.01549	0.826691	0.296757	0.255	0.138	4.91917e-126	2.0604e-121	Acyl-protein like isoform 1 [Actinidia chinensis var. chinensis]	GO:0002084(protein depalmitoylation);GO:0005737(cytoplasm);GO:0008474(palmitoyl-(protein) hydrolase activity);GO:0052689(carboxylic ester hydrolase activity)	00564(Glycerophospholipid metabolism)	K06130	EC:3.1.1.5
0	CSS0006414	CSS0006414	0.719126	0.577807	0.315658	0.185	0.084	1.0488e-125	4.39292e-121	chlorophyll a-b binding protein CP29.2, chloroplastic [Olea europaea var. sylvestris]	GO:0009416(response to light stimulus);GO:0009535(chloroplast thylakoid membrane);GO:0009768(photosynthesis, light harvesting in photosystem I);GO:0009941(chloroplast envelope);GO:0010287(plastoglobule);GO:0016168(chlorophyll binding);GO:0031409(pigment binding)	00196(Photosynthesis - antenna proteins)	K08915	NA
0	CSS0029386	CSS0029386	0.938629	0.728239	0.366143	0.232	0.114	1.09325e-125	4.57908e-121	PREDICTED: ATP-dependent zinc metalloprotease FTSH 2, chloroplastic [Vitis vinifera]	GO:0004176(ATP-dependent peptidase activity);GO:0005739(mitochondrion);GO:0006508(proteolysis);GO:0008237(metallopeptidase activity);GO:0009535(chloroplast thylakoid membrane);GO:0009941(chloroplast envelope);GO:0010027(thylakoid membrane organization);GO:0010205(photoinhibition);GO:0010206(photosystem II repair);GO:0010304(PSII associated light-harvesting complex II catabolic process)	NA	NA	NA
0	CSS0003887	CSS0003887	1.38941	1.09949	0.337637	0.326	0.19	1.2828e-125	5.373e-121	Coproporphyrinogen III oxidase [Macleaya cordata]	GO:0004109(coproporphyrinogen oxidase activity);GO:0005737(cytoplasm);GO:0006782(protoporphyrinogen IX biosynthetic process);GO:0009507(chloroplast);GO:0009536(plastid);GO:0009570(chloroplast stroma);GO:0009735(response to cytokinin);GO:0015995(chlorophyll biosynthetic process);GO:0033014(tetrapyrrole biosynthetic process);GO:0048046(apoplast);GO:0055114(oxidation-reduction process)	00860(Porphyrin and chlorophyll metabolism)	K00228	EC:1.3.3.3
0	CSS0007860	CSS0007860	0.674107	0.542258	0.313998	0.184	0.083	1.45446e-125	6.09202e-121	RNA recognition motif domain protein [Actinidia chinensis var. chinensis]	GO:0003723(RNA binding);GO:0003729(mRNA binding);GO:0006397(mRNA processing);GO:0009507(chloroplast);GO:0009570(chloroplast stroma);GO:0009579(thylakoid);GO:0031425(chloroplast RNA processing);GO:1901259(chloroplast rRNA processing)	NA	NA	NA
0	CSS0049704	CSS0049704	1.86696	1.47274	0.342184	0.374	0.229	1.84314e-125	7.71998e-121	Subtilisin-like protease [Actinidia chinensis var. chinensis]	GO:0004252(serine-type endopeptidase activity);GO:0005618(cell wall)	NA	NA	NA
0	CSS0026785	CSS0026785	0.639136	0.509377	0.327389	0.169	0.071	1.90858e-125	7.99409e-121	PREDICTED: malate dehydrogenase, glyoxysomal [Vitis vinifera]	GO:0005737(cytoplasm);GO:0005777(peroxisome);GO:0006097(glyoxylate cycle);GO:0006099(tricarboxylic acid cycle);GO:0006108(malate metabolic process);GO:0009507(chloroplast);GO:0016615(malate dehydrogenase activity);GO:0030060(L-malate dehydrogenase activity);GO:0031998(regulation of fatty acid beta-oxidation);GO:0080093(regulation of photorespiration)	00020(Citrate cycle (TCA cycle));00620(Pyruvate metabolism);00630(Glyoxylate and dicarboxylate metabolism);00710(Carbon fixation in photosynthetic organisms);00270(Cysteine and methionine metabolism)	K00026	EC:1.1.1.37
0	CSS0036276	CSS0036276	0.635671	0.508582	0.321798	0.163	0.068	3.2997e-125	1.38208e-120	PREDICTED: bark storage protein A [Vitis vinifera]	GO:0003824(catalytic activity);GO:0005576(extracellular region);GO:0009116(nucleoside metabolic process);GO:0009505(plant-type cell wall);GO:0009611(response to wounding);GO:0045735(nutrient reservoir activity)	NA	NA	NA
0	CSS0041875	CSS0041875	0.973524	0.761049	0.355228	0.246	0.125	4.02049e-125	1.68398e-120	putative GTP diphosphokinase RSH1, chloroplastic isoform X1 [Manihot esculenta]	GO:0008728(GTP diphosphokinase activity);GO:0008893(guanosine-3',5'-bis(diphosphate) 3'-diphosphatase activity);GO:0009507(chloroplast);GO:0015969(guanosine tetraphosphate metabolic process);GO:0042594(response to starvation)	NA	NA	NA
0	CSS0025032	CSS0025032	0.778228	0.619402	0.329316	0.198	0.092	4.26284e-125	1.78549e-120	CDGSH iron-sulfur domain-containing protein [Actinidia chinensis var. chinensis]	GO:0005739(mitochondrion);GO:0009507(chloroplast);GO:0009570(chloroplast stroma);GO:0010150(leaf senescence);GO:0046872(metal ion binding);GO:0051537(2 iron, 2 sulfur cluster binding);GO:0055072(iron ion homeostasis);GO:0072593(reactive oxygen species metabolic process)	NA	NA	NA
0	CSS0028015	CSS0028015	0.900425	0.716436	0.329769	0.232	0.117	5.92577e-125	2.48201e-120	Protein LOW PSII ACCUMULATION 1 like [Actinidia chinensis var. chinensis]	GO:0009507(chloroplast);GO:0009535(chloroplast thylakoid membrane);GO:0010270(photosystem II oxygen evolving complex assembly);GO:0016021(integral component of membrane)	NA	NA	NA
0	CSS0047928	CSS0047928	0.863921	0.685632	0.333465	0.227	0.112	7.81729e-125	3.27427e-120	Translation factor like [Actinidia chinensis var. chinensis]	GO:0003924(GTPase activity);GO:0005622(intracellular);GO:0006412(translation)	NA	NA	NA
0	CSS0046914	CSS0046914	0.579711	0.451576	0.360364	0.14	0.051	8.40246e-125	3.51937e-120	Agglutinin-like protein [Actinidia chinensis var. chinensis]	GO:0005576(extracellular region);GO:0005773(vacuole);GO:0009505(plant-type cell wall);GO:0016874(ligase activity)	NA	NA	NA
0	CSS0020038	CSS0020038	0.816411	0.637313	0.357293	0.201	0.092	8.6776e-125	3.63461e-120	uncharacterized protein LOC110641943 [Hevea brasiliensis]	GO:0003674(molecular_function);GO:0005634(nucleus);GO:0008150(biological_process)	NA	NA	NA
0	CSS0036068	CSS0036068	1.32938	1.05068	0.339428	0.302	0.171	1.07043e-124	4.4835e-120	alcohol dehydrogenase 5 [Camellia sinensis]	GO:0005737(cytoplasm);GO:0005829(cytosol);GO:0005886(plasma membrane);GO:0006979(response to oxidative stress);GO:0032440(2-alkenal reductase [NAD(P)] activity);GO:0055114(oxidation-reduction process)	NA	NA	NA
0	CSS0021039	CSS0021039	1.29475	0.992201	0.383964	0.282	0.152	1.11985e-124	4.69049e-120	Thaumatin-like protein [Actinidia chinensis var. chinensis]	GO:0003674(molecular_function);GO:0005576(extracellular region);GO:0031225(anchored component of membrane);GO:0051707(response to other organism)	03440(Homologous recombination)	K12173	NA
0	CSS0036422	CSS0036422	0.704394	0.564942	0.318282	0.183	0.082	1.5385e-124	6.44401e-120	PREDICTED: phosphoglycerate kinase, chloroplastic [Ipomoea nil]	GO:0004618(phosphoglycerate kinase activity);GO:0004672(protein kinase activity);GO:0005524(ATP binding);GO:0005618(cell wall);GO:0005634(nucleus);GO:0005737(cytoplasm);GO:0005739(mitochondrion);GO:0005829(cytosol);GO:0006096(glycolytic process);GO:0009409(response to cold);GO:0009507(chloroplast);GO:0009570(chloroplast stroma);GO:0009579(thylakoid);GO:0009941(chloroplast envelope);GO:0010319(str…	00010(Glycolysis / Gluconeogenesis);00710(Carbon fixation in photosynthetic organisms)	K00927	EC:2.7.2.3
0	CSS0027061	CSS0027061	0.780345	0.618147	0.336164	0.191	0.088	2.49187e-124	1.04372e-119	phosphatidylglycerol/phosphatidylinositol transfer protein precursor [Camellia sinensis]	GO:0003674(molecular_function);GO:0009507(chloroplast);GO:0032366(intracellular sterol transport)	NA	NA	NA
0	CSS0031124	CSS0031124	0.905469	0.730929	0.308935	0.235	0.122	2.88888e-124	1.21001e-119	putative GTP diphosphokinase RSH1, chloroplastic isoform X1 [Manihot esculenta]	GO:0008728(GTP diphosphokinase activity);GO:0008893(guanosine-3',5'-bis(diphosphate) 3'-diphosphatase activity);GO:0009507(chloroplast);GO:0015969(guanosine tetraphosphate metabolic process);GO:0042594(response to starvation)	NA	NA	NA
0	CSS0048795	CSS0048795	1.09543	0.855056	0.35741	0.225	0.112	3.25091e-124	1.36164e-119	Thaumatin-like protein [Actinidia chinensis var. chinensis]	GO:0003674(molecular_function);GO:0005576(extracellular region);GO:0031225(anchored component of membrane);GO:0051707(response to other organism)	03440(Homologous recombination)	K12173	NA
0	CSS0039913	CSS0039913	0.980721	0.78243	0.32588	0.248	0.13	4.641e-124	1.94388e-119	Ferredoxin-dependent glutamate synthase [Actinidia chinensis var. chinensis]	GO:0005737(cytoplasm);GO:0006537(glutamate biosynthetic process);GO:0015930(glutamate synthase activity);GO:0019676(ammonia assimilation cycle)	00630(Glyoxylate and dicarboxylate metabolism);00910(Nitrogen metabolism)	K00284	EC:1.4.7.1
0	CSS0000005	CSS0000005	0.431357	0.348131	0.309254	0.119	0.039	5.28345e-124	2.21298e-119	Ycf36 family protein [Actinidia chinensis var. chinensis]	GO:0003674(molecular_function);GO:0009507(chloroplast);GO:0016021(integral component of membrane);GO:1990641(response to iron ion starvation)	NA	NA	NA
0	CSS0044956	CSS0044956	0.455502	0.371833	0.292802	0.115	0.038	7.03224e-124	2.94545e-119	(-)-alpha-terpineol synthase [Camellia sinensis]	GO:0010334(sesquiterpene synthase activity);GO:0051762(sesquiterpene biosynthetic process)	00902(Monoterpenoid biosynthesis)	K18108	EC:4.2.3.111
0	CSS0032363	CSS0032363	0.66448	0.5356	0.31107	0.173	0.076	9.50931e-124	3.98297e-119	30S ribosomal protein like [Actinidia chinensis var. chinensis]	GO:0003735(structural constituent of ribosome);GO:0005840(ribosome);GO:0006412(translation);GO:0009507(chloroplast)	NA	NA	NA
0	CSS0027683	CSS0027683	0.389545	0.319718	0.284992	0.104	0.032	1.22123e-123	5.11511e-119	RING-H2 finger protein [Actinidia chinensis var. chinensis]	GO:0008270(zinc ion binding);GO:0016021(integral component of membrane);GO:0016567(protein ubiquitination);GO:0046872(metal ion binding)	NA	NA	NA
0	CSS0016601	CSS0016601	2.53932	2.09572	0.277	0.496	0.342	2.27502e-123	9.52894e-119	long-chain Acyl-CoA synthetase 3 [Camellia oleifera]	GO:0004467(long-chain fatty acid-CoA ligase activity);GO:0005524(ATP binding);GO:0005634(nucleus);GO:0005794(Golgi apparatus);GO:0005829(cytosol);GO:0005886(plasma membrane);GO:0006631(fatty acid metabolic process);GO:0006633(fatty acid biosynthetic process);GO:0102391(decanoate-CoA ligase activity)	00061(Fatty acid biosynthesis);00071(Fatty acid degradation);04146(Peroxisome)	K01897	EC:6.2.1.3
0	CSS0045947	CSS0045947	0.566337	0.453348	0.32104	0.154	0.062	1.0089e-122	4.22579e-118	Ferredoxin--NADP reductase, leaf-type isozyme like [Actinidia chinensis var. chinensis]	GO:0005515(protein binding)	00195(Photosynthesis)	K02641	EC:1.18.1.2
0	CSS0001410	CSS0001410	1.2957	1.01291	0.355222	0.298	0.167	1.48282e-122	6.21077e-118	ATP-dependent Clp protease proteolytic subunit 5, chloroplastic [Morus notabilis]	GO:0004252(serine-type endopeptidase activity);GO:0006508(proteolysis);GO:0009507(chloroplast);GO:0009532(plastid stroma);GO:0009534(chloroplast thylakoid);GO:0009570(chloroplast stroma);GO:0009579(thylakoid);GO:0009840(chloroplastic endopeptidase Clp complex);GO:0009941(chloroplast envelope)	NA	NA	NA
0	CSS0031892	CSS0031892	1.4417	1.1286	0.353239	0.323	0.187	1.59198e-122	6.66802e-118	Ribonuclease [Actinidia chinensis var. chinensis]	GO:0003674(molecular_function);GO:0008150(biological_process);GO:0009507(chloroplast);GO:0009536(plastid);GO:0009941(chloroplast envelope)	NA	NA	NA
0	CSS0027978	CSS0027978	0.917068	0.698676	0.392405	0.22	0.104	2.36309e-122	9.89781e-118	F-box protein like [Actinidia chinensis var. chinensis]	GO:0005634(nucleus);GO:0008150(biological_process);GO:0030246(carbohydrate binding)	NA	NA	NA
0	CSS0037847	CSS0037847	0.801112	0.63177	0.342603	0.182	0.081	2.41073e-122	1.00974e-117	cytokinin riboside 5'-monophosphate phosphoribohydrolase LOG3 [Morus notabilis]	GO:0005634(nucleus);GO:0005829(cytosol);GO:0009691(cytokinin biosynthetic process);GO:0016799(hydrolase activity, hydrolyzing N-glycosyl compounds)	NA	NA	NA
0	CSS0028295	CSS0028295	1.36884	1.08269	0.338334	0.313	0.181	3.46082e-122	1.44956e-117	Cystathionine gamma-synthase [Actinidia chinensis var. chinensis]	GO:0001887(selenium compound metabolic process);GO:0003962(cystathionine gamma-synthase activity);GO:0009086(methionine biosynthetic process);GO:0009507(chloroplast);GO:0009570(chloroplast stroma);GO:0030170(pyridoxal phosphate binding)	00920(Sulfur metabolism);00270(Cysteine and methionine metabolism);00450(Selenocompound metabolism)	K01739	EC:2.5.1.48
0	CSS0036450	CSS0036450	0.865022	0.693026	0.319827	0.217	0.108	4.24108e-122	1.77638e-117	Protein STAY-GREEN LIKE like [Actinidia chinensis var. chinensis]	GO:0003674(molecular_function);GO:0005739(mitochondrion);GO:0009507(chloroplast);GO:0009658(chloroplast organization)	00860(Porphyrin and chlorophyll metabolism)	K22013	EC:4.99.1.10
0	CSS0046170	CSS0046170	0.388903	0.313696	0.31004	0.105	0.031	5.17035e-122	2.1656e-117	Protein CHLOROPLAST IMPORT APPARATUS 2 like [Actinidia chinensis var. chinensis]	GO:0003674(molecular_function);GO:0005634(nucleus);GO:0008150(biological_process)	04712(Circadian rhythm - plant)	K12135	NA
0	CSS0035708	CSS0035708	14.0862	11.619	0.277791	0.925	0.82	7.00009e-122	2.93199e-117	Glycine-rich RNA-binding protein [Actinidia chinensis var. chinensis]	GO:0000380(alternative mRNA splicing, via spliceosome);GO:0003690(double-stranded DNA binding);GO:0003697(single-stranded DNA binding);GO:0003723(RNA binding);GO:0003729(mRNA binding);GO:0005515(protein binding);GO:0005634(nucleus);GO:0005737(cytoplasm);GO:0005739(mitochondrion);GO:0005777(peroxisome);GO:0005829(cytosol);GO:0006406(mRNA export from nucleus);GO:0006970(response to osmotic stress);…	NA	NA	NA
0	CSS0048413	CSS0048413	0.366154	0.300005	0.287466	0.1	0.028	8.14373e-122	3.411e-117	Callose synthase [Actinidia chinensis var. chinensis]	GO:0009507(chloroplast);GO:0009522(photosystem I);GO:0015979(photosynthesis)	NA	NA	NA
0	CSS0017706	CSS0017706	1.09159	0.860914	0.34249	0.269	0.145	9.98484e-122	4.18215e-117	Inactive receptor-like protein kinase [Actinidia chinensis var. chinensis]	GO:0003674(molecular_function);GO:0009507(chloroplast);GO:0009535(chloroplast thylakoid membrane);GO:0010190(cytochrome b6f complex assembly)	NA	NA	NA
0	CSS0002666	CSS0002666	1.06583	0.863509	0.303702	0.265	0.146	1.05473e-121	4.41773e-117	Cysteine--tRNA ligase [Actinidia chinensis var. chinensis]	GO:0004817(cysteine-tRNA ligase activity);GO:0005739(mitochondrion);GO:0005829(cytosol);GO:0006423(cysteinyl-tRNA aminoacylation);GO:0009507(chloroplast)	00970(Aminoacyl-tRNA biosynthesis)	K01883	EC:6.1.1.16
0	CSS0012422	CSS0012422	12.2737	9.84342	0.318333	0.874	0.76	1.41681e-121	5.9343e-117	carotenoid cleavage dioxygenases 1 [Camellia sinensis]	GO:0005737(cytoplasm);GO:0005773(vacuole);GO:0005774(vacuolar membrane);GO:0005794(Golgi apparatus);GO:0005886(plasma membrane);GO:0009414(response to water deprivation);GO:0009506(plasmodesma);GO:0016118(carotenoid catabolic process);GO:0016121(carotene catabolic process);GO:0016124(xanthophyll catabolic process);GO:0045549(9-cis-epoxycarotenoid dioxygenase activity);GO:0046872(metal ion binding…	NA	NA	NA
0	CSS0027034	CSS0027034	1.1712	0.91673	0.353424	0.283	0.155	1.50502e-121	6.30379e-117	50S ribosomal protein [Actinidia chinensis var. chinensis]	GO:0000470(maturation of LSU-rRNA);GO:0003723(RNA binding);GO:0005739(mitochondrion);GO:0006412(translation);GO:0022625(cytosolic large ribosomal subunit)	03010(Ribosome)	K02863	NA
0	CSS0023752	CSS0023752	1.41277	1.11744	0.338321	0.325	0.191	1.64516e-121	6.89074e-117	Protein CHUP1, chloroplastic [Gossypium arboreum]	GO:0009658(chloroplast organization);GO:0009707(chloroplast outer membrane)	NA	NA	NA
0	CSS0020879	CSS0020879	0.805045	0.638827	0.333645	0.203	0.097	2.29143e-121	9.59767e-117	cyclophilin [Camellia japonica]	GO:0003755(peptidyl-prolyl cis-trans isomerase activity)	NA	NA	NA
0	CSS0009863	CSS0009863	0.514474	0.409844	0.328023	0.135	0.049	2.67436e-121	1.12015e-116	AAA-ATPase [Actinidia chinensis var. chinensis]	GO:0005524(ATP binding);GO:0005739(mitochondrion);GO:0005783(endoplasmic reticulum);GO:0005886(plasma membrane);GO:0009409(response to cold);GO:0009414(response to water deprivation);GO:0009651(response to salt stress);GO:0009737(response to abscisic acid);GO:0010154(fruit development);GO:0010431(seed maturation);GO:0016021(integral component of membrane);GO:0016887(ATPase activity);GO:0031966(mi…	NA	NA	NA
0	CSS0023016	CSS0023016	2.54285	2.0825	0.288131	0.499	0.344	3.66685e-121	1.53586e-116	Phospholipase [Actinidia chinensis var. chinensis]	GO:0004620(phospholipase activity);GO:0005737(cytoplasm);GO:0005773(vacuole);GO:0008970(phosphatidylcholine 1-acylhydrolase activity);GO:0009506(plasmodesma);GO:0009590(detection of gravity);GO:0009630(gravitropism);GO:0009660(amyloplast organization);GO:0009705(plant-type vacuole membrane);GO:0009959(negative gravitropism);GO:0016042(lipid catabolic process);GO:0046872(metal ion binding)	NA	NA	NA
0	CSS0034107	CSS0034107	0.622605	0.5038	0.305465	0.167	0.073	4.09647e-121	1.71581e-116	Glucan endo-1,3-beta-glucosidase btgC [Actinidia chinensis var. chinensis]	GO:0003674(molecular_function);GO:0008150(biological_process);GO:0009507(chloroplast);GO:0009535(chloroplast thylakoid membrane);GO:0016021(integral component of membrane)	NA	NA	NA
0	CSS0008558	CSS0008558	2.47858	2.06342	0.264476	0.479	0.33	4.27336e-121	1.7899e-116	MYB transcription factor [Camellia sinensis]	GO:0003677(DNA binding);GO:0003700(DNA binding transcription factor activity);GO:0005634(nucleus);GO:0006351(transcription, DNA-templated);GO:0006355(regulation of transcription, DNA-templated);GO:0009651(response to salt stress);GO:0009723(response to ethylene);GO:0009733(response to auxin);GO:0009737(response to abscisic acid);GO:0009739(response to gibberellin);GO:0009751(response to salicylic…	04712(Circadian rhythm - plant)	K12133	NA
0	CSS0014504	CSS0014504	0.581612	0.467335	0.315601	0.156	0.063	6.01294e-121	2.51852e-116	PREDICTED: aminomethyltransferase, mitochondrial [Nelumbo nucifera]	GO:0004047(aminomethyltransferase activity);GO:0005739(mitochondrion);GO:0006546(glycine catabolic process);GO:0008483(transaminase activity);GO:0009507(chloroplast);GO:0009534(chloroplast thylakoid);GO:0009570(chloroplast stroma);GO:0009941(chloroplast envelope);GO:0016020(membrane);GO:0022626(cytosolic ribosome);GO:0046686(response to cadmium ion);GO:0048046(apoplast)	00630(Glyoxylate and dicarboxylate metabolism);00260(Glycine, serine and threonine metabolism);00670(One carbon pool by folate)	K00605	EC:2.1.2.10
0	CSS0034694	CSS0034694	1.37617	1.07184	0.360567	0.32	0.185	8.32446e-121	3.4867e-116	Tryptophan--tRNA ligase [Actinidia chinensis var. chinensis]	GO:0004812(aminoacyl-tRNA ligase activity);GO:0004830(tryptophan-tRNA ligase activity);GO:0005524(ATP binding);GO:0005737(cytoplasm);GO:0005739(mitochondrion);GO:0006418(tRNA aminoacylation for protein translation);GO:0006436(tryptophanyl-tRNA aminoacylation);GO:0009507(chloroplast);GO:0009570(chloroplast stroma);GO:0016740(transferase activity);GO:0048481(plant ovule development)	00970(Aminoacyl-tRNA biosynthesis)	K01867	EC:6.1.1.2
0	CSS0011294	CSS0011294	0.799852	0.639097	0.323698	0.201	0.096	9.26365e-121	3.88008e-116	transketolase [Camellia sinensis]	GO:0004802(transketolase activity);GO:0009535(chloroplast thylakoid membrane)	00030(Pentose phosphate pathway);00710(Carbon fixation in photosynthetic organisms);01051(Biosynthesis of ansamycins)	K00615	EC:2.2.1.1
0	CSS0012100	CSS0012100	1.0151	0.773701	0.391777	0.214	0.102	1.0447e-120	4.37571e-116	NADP-dependent alkenal double bond reductase [Actinidia chinensis var. chinensis]	GO:0005634(nucleus);GO:0005654(nucleoplasm);GO:0005737(cytoplasm);GO:0005829(cytosol);GO:0006979(response to oxidative stress);GO:0032440(2-alkenal reductase [NAD(P)] activity);GO:0046686(response to cadmium ion);GO:0055114(oxidation-reduction process)	NA	NA	NA
0	CSS0040137	CSS0040137	0.744532	0.595304	0.322707	0.194	0.091	1.84183e-120	7.71452e-116	PREDICTED: 30S ribosomal protein S6 alpha, chloroplastic [Vitis vinifera]	GO:0003735(structural constituent of ribosome);GO:0070181(small ribosomal subunit rRNA binding)	03010(Ribosome)	K02990	NA
0	CSS0026846	CSS0026846	1.99482	1.6327	0.289002	0.416	0.272	2.6105e-120	1.09341e-115	beta-galactosidase 3 [Camellia sinensis]	GO:0004565(beta-galactosidase activity);GO:0005618(cell wall);GO:0005773(vacuole)	00052(Galactose metabolism);00600(Sphingolipid metabolism);00531(Glycosaminoglycan degradation);00604(Glycosphingolipid biosynthesis - ganglio series);00511(Other glycan degradation)	K12309	EC:3.2.1.23
0	CSS0020869	CSS0020869	0.969942	0.764915	0.342599	0.236	0.121	2.88512e-120	1.20843e-115	WAT1-related protein [Actinidia chinensis var. chinensis]	GO:0005886(plasma membrane);GO:0006810(transport);GO:0022857(transmembrane transporter activity)	NA	NA	NA
0	CSS0015656	CSS0015656	0.949395	0.75462	0.331258	0.228	0.116	3.06136e-120	1.28225e-115	Copper transporter like [Actinidia chinensis var. chinensis]	GO:0005375(copper ion transmembrane transporter activity);GO:0006825(copper ion transport);GO:0016020(membrane);GO:0016021(integral component of membrane);GO:0035434(copper ion transmembrane transport);GO:0048235(pollen sperm cell differentiation);GO:0048364(root development)	NA	NA	NA
0	CSS0028570	CSS0028570	0.788312	0.639803	0.30114	0.198	0.096	3.7134e-120	1.55536e-115	Ferredoxin-1 like [Actinidia chinensis var. chinensis]	GO:0009055(electron transfer activity);GO:0009507(chloroplast);GO:0022900(electron transport chain);GO:0046872(metal ion binding);GO:0051537(2 iron, 2 sulfur cluster binding)	00195(Photosynthesis)	K02639	NA
0	CSS0031888	CSS0031888	0.706002	0.57322	0.300584	0.179	0.082	4.4751e-120	1.8744e-115	2-hydroxyisoflavanone dehydratase [Actinidia chinensis var. chinensis]	GO:0009717(isoflavonoid biosynthetic process);GO:0033987(2-hydroxyisoflavanone dehydratase activity);GO:0046287(isoflavonoid metabolic process);GO:0052689(carboxylic ester hydrolase activity)	NA	NA	NA
0	CSS0028441	CSS0028441	7.07206	5.1659	0.45311	0.678	0.536	9.37741e-120	3.92773e-115	ribosomal protein L2, partial (chloroplast) [Franklinia alatamaha]	GO:0002181(cytoplasmic translation);GO:0003735(structural constituent of ribosome);GO:0022625(cytosolic large ribosomal subunit)	03010(Ribosome)	K02886	NA
0	CSS0041747	CSS0041747	1.97136	1.6456	0.260577	0.425	0.284	1.20921e-119	5.06477e-115	Magnesium transporter MRS2-11 like [Actinidia chinensis var. chinensis]	GO:0009507(chloroplast);GO:0015095(magnesium ion transmembrane transporter activity);GO:0015693(magnesium ion transport)	NA	NA	NA
0	CSS0003618	CSS0003618	0.692579	0.564028	0.296211	0.18	0.083	1.35499e-119	5.67537e-115	PREDICTED: uncharacterized protein LOC100255748 [Vitis vinifera]	GO:0004176(ATP-dependent peptidase activity);GO:0006508(proteolysis);GO:0008233(peptidase activity);GO:0009507(chloroplast)	NA	NA	NA
0	CSS0016022	CSS0016022	1.03635	0.770255	0.428105	0.211	0.099	1.66594e-119	6.97779e-115	Anion transporter 3 like [Actinidia chinensis var. chinensis]	GO:0005315(inorganic phosphate transmembrane transporter activity);GO:0009536(plastid);GO:0016021(integral component of membrane);GO:0098656(anion transmembrane transport)	NA	NA	NA
0	CSS0002289	CSS0002289	0.540036	0.436384	0.307458	0.144	0.056	1.74138e-119	7.29376e-115	30S ribosomal protein like [Actinidia chinensis var. chinensis]	GO:0003697(single-stranded DNA binding);GO:0003723(RNA binding);GO:0005840(ribosome);GO:0009409(response to cold);GO:0009414(response to water deprivation);GO:0009507(chloroplast);GO:0009535(chloroplast thylakoid membrane);GO:0009570(chloroplast stroma);GO:0009579(thylakoid);GO:0009651(response to salt stress);GO:0009941(chloroplast envelope);GO:0010029(regulation of seed germination);GO:0019843(…	03013(RNA transport);03015(mRNA surveillance pathway);03018(RNA degradation)	K13126	NA
0	CSS0030718	CSS0030718	0.965202	0.771663	0.322861	0.226	0.116	1.93489e-119	8.10428e-115	Chaperonin like [Actinidia chinensis var. chinensis]	GO:0005576(extracellular region);GO:0005886(plasma membrane);GO:0009506(plasmodesma);GO:0016021(integral component of membrane)	NA	NA	NA
0	CSS0044702	CSS0044702	3.34338	2.77833	0.26709	0.519	0.366	1.93611e-119	8.10941e-115	PIN3 [Camellia sinensis]	GO:0005783(endoplasmic reticulum);GO:0005886(plasma membrane);GO:0009926(auxin polar transport);GO:0010252(auxin homeostasis);GO:0010329(auxin efflux transmembrane transporter activity)	NA	NA	NA
0	CSS0044378	CSS0044378	0.992701	0.797318	0.316204	0.254	0.137	2.65473e-119	1.11193e-114	30S Ribosomal protein [Actinidia chinensis var. chinensis]	GO:0003723(RNA binding);GO:0005730(nucleolus);GO:0032040(small-subunit processome)	NA	NA	NA
0	CSS0007073	CSS0007073	2.63455	2.16357	0.284141	0.511	0.357	1.65289e-118	6.92313e-114	tRNA 2'-phosphotransferase 1-like [Cucurbita pepo subsp. pepo]	GO:0000215(tRNA 2'-phosphotransferase activity);GO:0006388(tRNA splicing, via endonucleolytic cleavage and ligation);GO:0009507(chloroplast);GO:0009793(embryo development ending in seed dormancy)	NA	NA	NA
0	CSS0008952	CSS0008952	0.51595	0.411234	0.327274	0.128	0.046	1.71208e-118	7.17105e-114	Tetratricopeptide repeat protein [Actinidia chinensis var. chinensis]	GO:0008150(biological_process);GO:0009507(chloroplast)	NA	NA	NA
0	CSS0037095	CSS0037095	1.53598	1.21109	0.342849	0.338	0.202	1.76644e-118	7.39875e-114	Serine/threonine-protein kinase [Actinidia chinensis var. chinensis]	GO:0004672(protein kinase activity);GO:0004712(protein serine/threonine/tyrosine kinase activity);GO:0005524(ATP binding);GO:0005634(nucleus);GO:0005737(cytoplasm);GO:0005829(cytosol);GO:0005886(plasma membrane);GO:0006468(protein phosphorylation);GO:0007229(integrin-mediated signaling pathway);GO:0016301(kinase activity)	NA	NA	NA
0	CSS0031314	CSS0031314	1.46478	1.17602	0.316768	0.333	0.2	2.09143e-118	8.75994e-114	PREDICTED: translocase of chloroplast 34, chloroplastic isoform X1 [Vitis vinifera]	GO:0005515(protein binding)	NA	NA	NA
0	CSS0040277	CSS0040277	1.32976	1.05918	0.32821	0.303	0.174	2.19726e-118	9.20321e-114	PREDICTED: uncharacterized protein LOC100258776 [Vitis vinifera]	GO:0003674(molecular_function);GO:0005634(nucleus);GO:0008150(biological_process)	NA	NA	NA
0	CSS0042413	CSS0042413	1.46044	1.17221	0.317173	0.31	0.183	2.20447e-118	9.23341e-114	alpha,alpha-trehalose-phosphate synthase 1 [Camellia sinensis]	GO:0003825(alpha,alpha-trehalose-phosphate synthase (UDP-forming) activity);GO:0005576(extracellular region);GO:0005618(cell wall);GO:0005737(cytoplasm);GO:0005773(vacuole);GO:0005991(trehalose metabolic process);GO:0005992(trehalose biosynthetic process);GO:0009793(embryo development ending in seed dormancy);GO:0009832(plant-type cell wall biogenesis);GO:0010182(sugar mediated signaling pathway)…	00500(Starch and sucrose metabolism)	K16055	EC:2.4.1.15;EC:3.1.3.12
0	CSS0031190	CSS0031190	1.01802	0.817831	0.315892	0.249	0.134	2.25167e-118	9.43112e-114	COBW domain-containing protein [Actinidia chinensis var. chinensis]	GO:0009295(nucleoid);GO:0009507(chloroplast);GO:0009508(plastid chromosome);GO:0009570(chloroplast stroma)	NA	NA	NA
0	CSS0007771	CSS0007771	0.621997	0.499684	0.315892	0.161	0.068	9.0953e-118	3.80957e-113	50S ribosomal protein [Actinidia chinensis var. chinensis]	GO:0003735(structural constituent of ribosome)	03010(Ribosome)	K02902	NA
0	CSS0024406	CSS0024406	0.646637	0.522053	0.308758	0.172	0.076	1.38248e-117	5.79054e-113	hypothetical protein [Camellia sinensis]	GO:0005515(protein binding);GO:0008150(biological_process);GO:0009507(chloroplast);GO:0009535(chloroplast thylakoid membrane);GO:0009570(chloroplast stroma)	NA	NA	NA
0	CSS0032464	CSS0032464	0.907566	0.684298	0.407378	0.19	0.085	2.86605e-117	1.20044e-112	Arogenate dehydratase/prephenate dehydratase [Actinidia chinensis var. chinensis]	GO:0004664(prephenate dehydratase activity);GO:0009094(L-phenylalanine biosynthetic process);GO:0009507(chloroplast);GO:0009570(chloroplast stroma);GO:0047769(arogenate dehydratase activity)	00400(Phenylalanine, tyrosine and tryptophan biosynthesis)	K05359	EC:4.2.1.91;EC:4.2.1.51
0	CSS0006259	CSS0006259	1.02851	0.835143	0.300467	0.258	0.143	3.3372e-117	1.39779e-112	Inactive ATP-dependent zinc metalloprotease FTSHI 3 like [Actinidia chinensis var. chinensis]	GO:0004176(ATP-dependent peptidase activity);GO:0005739(mitochondrion);GO:0006508(proteolysis);GO:0008237(metallopeptidase activity);GO:0009941(chloroplast envelope)	NA	NA	NA
0	CSS0018280	CSS0018280	0.678601	0.542504	0.32293	0.176	0.078	4.33967e-117	1.81767e-112	Protein ALTERED XYLOGLUCAN like [Actinidia chinensis var. chinensis]	GO:0005794(Golgi apparatus);GO:0016413(O-acetyltransferase activity);GO:0071554(cell wall organization or biogenesis)	NA	NA	NA
0	CSS0046968	CSS0046968	0.559032	0.449479	0.314676	0.147	0.059	4.93011e-117	2.06498e-112	PREDICTED: uncharacterized protein LOC104211807 [Nicotiana sylvestris]	GO:0003674(molecular_function);GO:0005886(plasma membrane);GO:0008150(biological_process);GO:0016021(integral component of membrane)	NA	NA	NA
0	CSS0007348	CSS0007348	4.69129	3.45771	0.440169	0.57	0.411	5.90467e-117	2.47317e-112	Oligopeptide transporter like [Actinidia chinensis var. chinensis]	GO:0005887(integral component of plasma membrane);GO:0006857(oligopeptide transport);GO:0015031(protein transport);GO:0016020(membrane);GO:0016021(integral component of membrane);GO:0035673(oligopeptide transmembrane transporter activity);GO:0055085(transmembrane transport)	NA	NA	NA
0	CSS0015940	CSS0015940	1.39926	1.12595	0.313521	0.326	0.195	1.27893e-116	5.35679e-112	Protein NSP-INTERACTING KINASE 3 like [Actinidia chinensis var. chinensis]	GO:0004672(protein kinase activity);GO:0004675(transmembrane receptor protein serine/threonine kinase activity);GO:0005524(ATP binding);GO:0005576(extracellular region);GO:0005886(plasma membrane);GO:0006468(protein phosphorylation);GO:0006952(defense response);GO:0007166(cell surface receptor signaling pathway);GO:0016021(integral component of membrane);GO:0016032(viral process);GO:0016301(kinas…	NA	NA	NA
0	CSS0036453	CSS0036453	0.548527	0.444141	0.304546	0.149	0.06	1.34189e-116	5.62051e-112	Porphobilinogen deaminase [Actinidia chinensis var. chinensis]	GO:0003674(molecular_function);GO:0008150(biological_process);GO:0009507(chloroplast);GO:0009535(chloroplast thylakoid membrane);GO:0009570(chloroplast stroma)	NA	NA	NA
0	CSS0035408	CSS0035408	0.888012	0.709128	0.324534	0.227	0.116	1.74615e-116	7.31376e-112	Pentatricopeptide repeat-containing protein [Actinidia chinensis var. chinensis]	GO:0005739(mitochondrion);GO:0005829(cytosol);GO:0008150(biological_process)	NA	NA	NA
0	CSS0002533	CSS0002533	0.709849	0.542575	0.387689	0.166	0.069	1.97401e-116	8.26814e-112	hypothetical protein CK203_009543 [Vitis vinifera]	GO:0005634(nucleus);GO:0008168(methyltransferase activity);GO:0032259(methylation)	NA	NA	NA
0	CSS0025219	CSS0025219	0.817083	0.663282	0.300861	0.208	0.105	3.04206e-116	1.27417e-111	Kinesin-like protein [Actinidia chinensis var. chinensis]	GO:0003777(microtubule motor activity);GO:0005871(kinesin complex);GO:0007018(microtubule-based movement);GO:0016887(ATPase activity)	NA	NA	NA
0	CSS0010388	CSS0010388	1.24997	1.00178	0.319337	0.267	0.149	4.24194e-116	1.77673e-111	Methyltransferase [Actinidia chinensis var. chinensis]	GO:0005768(endosome);GO:0005774(vacuolar membrane);GO:0005802(trans-Golgi network);GO:0008757(S-adenosylmethionine-dependent methyltransferase activity);GO:0032259(methylation)	NA	NA	NA
0	CSS0044455	CSS0044455	0.524402	0.414984	0.337617	0.132	0.048	5.9953e-116	2.51113e-111	Photosynthetic NDH subunit of subcomplex B 3, chloroplastic [Vitis vinifera]	GO:0009055(electron transfer activity);GO:0009507(chloroplast);GO:0009535(chloroplast thylakoid membrane);GO:0009773(photosynthetic electron transport in photosystem I);GO:0010598(NAD(P)H dehydrogenase complex (plastoquinone));GO:0046872(metal ion binding);GO:0051537(2 iron, 2 sulfur cluster binding)	NA	NA	NA
0	CSS0008444	CSS0008444	0.399239	0.330482	0.272679	0.114	0.039	8.90833e-116	3.73125e-111	Photosynthetic NDH subunit of subcomplex B 3, chloroplastic [Vitis vinifera]	GO:0009055(electron transfer activity);GO:0009507(chloroplast);GO:0009535(chloroplast thylakoid membrane);GO:0009773(photosynthetic electron transport in photosystem I);GO:0010598(NAD(P)H dehydrogenase complex (plastoquinone));GO:0046872(metal ion binding);GO:0051537(2 iron, 2 sulfur cluster binding)	NA	NA	NA
0	CSS0043913	CSS0043913	0.361156	0.300053	0.267406	0.1	0.031	1.55331e-115	6.50605e-111	polyol transporter [Camellia sinensis]	GO:0005351(carbohydrate:proton symporter activity);GO:0005355(glucose transmembrane transporter activity);GO:0005887(integral component of plasma membrane);GO:0046323(glucose import)	NA	NA	NA
0	CSS0011548	CSS0011548	1.42619	1.12623	0.340668	0.326	0.193	2.44763e-115	1.02519e-110	Cell fusion protein like [Actinidia chinensis var. chinensis]	NA	NA	NA	NA
0	CSS0037895	CSS0037895	0.70257	0.548928	0.356026	0.171	0.074	2.76699e-115	1.15896e-110	Zinc transporter like [Actinidia chinensis var. chinensis]	NA	NA	NA	NA
0	CSS0002893	CSS0002893	1.29681	1.00422	0.368889	0.296	0.167	2.98369e-115	1.24972e-110	1,4-dihydroxy-2-naphthoyl-CoA synthase, peroxisomal like [Actinidia chinensis var. chinensis]	GO:0005739(mitochondrion);GO:0005777(peroxisome);GO:0008935(1,4-dihydroxy-2-naphthoyl-CoA synthase activity);GO:0009234(menaquinone biosynthetic process);GO:0042371(vitamin K biosynthetic process)	00130(Ubiquinone and other terpenoid-quinone biosynthesis)	K01661	EC:4.1.3.36
0	CSS0004213	CSS0004213	0.598673	0.477727	0.325582	0.153	0.063	1.10415e-114	4.62473e-110	peptidyl-prolyl cis-trans isomerase CYP26-2, chloroplastic [Quercus suber]	GO:0003755(peptidyl-prolyl cis-trans isomerase activity)	NA	NA	NA
0	CSS0001738	CSS0001738	0.802863	0.637298	0.333185	0.199	0.096	3.23654e-114	1.35563e-109	Pentatricopeptide repeat-containing protein [Actinidia chinensis var. chinensis]	GO:0003674(molecular_function);GO:0008150(biological_process);GO:0009507(chloroplast)	NA	NA	NA
0	CSS0021065	CSS0021065	0.890919	0.699649	0.348662	0.215	0.106	3.95269e-114	1.65558e-109	PREDICTED: protein LHCP TRANSLOCATION DEFECT [Fragaria vesca subsp. vesca]	GO:0009507(chloroplast);GO:0009570(chloroplast stroma);GO:0080167(response to karrikin);GO:0090391(granum assembly)	NA	NA	NA
0	CSS0020259	CSS0020259	1.10716	0.878487	0.333768	0.265	0.145	3.99108e-114	1.67166e-109	1-deoxy-D-xylulose-5-phosphate synthase [Actinidia chinensis var. chinensis]	GO:0005515(protein binding);GO:0008661(1-deoxy-D-xylulose-5-phosphate synthase activity);GO:0009228(thiamine biosynthetic process);GO:0009507(chloroplast);GO:0009570(chloroplast stroma);GO:0015995(chlorophyll biosynthetic process);GO:0016114(terpenoid biosynthetic process);GO:0019288(isopentenyl diphosphate biosynthetic process, methylerythritol 4-phosphate pathway);GO:0046872(metal ion binding);…	00730(Thiamine metabolism);00900(Terpenoid backbone biosynthesis)	K01662	EC:2.2.1.7
0	CSS0038132	CSS0038132	1.14229	0.933726	0.290854	0.279	0.161	5.92378e-114	2.48117e-109	Protein C2-DOMAIN ABA-RELATED 7, N-terminally processed like [Actinidia chinensis var. chinensis]	GO:0004806(triglyceride lipase activity);GO:0005576(extracellular region);GO:0006629(lipid metabolic process);GO:0009507(chloroplast)	00564(Glycerophospholipid metabolism);00592(alpha-Linolenic acid metabolism)	K16818	EC:3.1.1.32
0	CSS0044113	CSS0044113	0.398624	0.330062	0.272292	0.103	0.033	6.03543e-114	2.52794e-109	30S ribosomal protein like [Actinidia chinensis var. chinensis]	GO:0003735(structural constituent of ribosome);GO:0005840(ribosome);GO:0006412(translation);GO:0009507(chloroplast);GO:0009535(chloroplast thylakoid membrane);GO:0009536(plastid);GO:0009570(chloroplast stroma);GO:0009579(thylakoid);GO:0032544(plastid translation)	NA	NA	NA
0	CSS0030176	CSS0030176	0.693066	0.553318	0.324884	0.16	0.069	8.42139e-114	3.5273e-109	flavanone 3'-hydroxylase [Camellia sinensis]	GO:0016020(membrane);GO:0016709(oxidoreductase activity, acting on paired donors, with incorporation or reduction of molecular oxygen, NAD(P)H as one donor, and incorporation of one atom of oxygen);GO:0044550(secondary metabolite biosynthetic process)	00941(Flavonoid biosynthesis);00944(Flavone and flavonol biosynthesis)	K05280	EC:1.14.14.82
0	CSS0017996	CSS0017996	0.509721	0.41379	0.30081	0.138	0.054	1.03688e-113	4.34297e-109	Protein NDH-DEPENDENT CYCLIC ELECTRON FLOW 5 like [Actinidia chinensis var. chinensis]	GO:0005887(integral component of plasma membrane);GO:0008519(ammonium transmembrane transporter activity);GO:0015695(organic cation transport);GO:0019740(nitrogen utilization);GO:0072488(ammonium transmembrane transport)	NA	NA	NA
0	CSS0043096	CSS0043096	0.963318	0.759744	0.342498	0.201	0.098	1.09742e-113	4.59653e-109	Patatin-like protein [Actinidia chinensis var. chinensis]	GO:0004620(phospholipase activity);GO:0005737(cytoplasm);GO:0016020(membrane);GO:0047372(acylglycerol lipase activity)	NA	NA	NA
0	CSS0020061	CSS0020061	0.479918	0.387487	0.308641	0.125	0.045	1.33583e-113	5.59513e-109	Alpha-L-arabinofuranosidase [Actinidia chinensis var. chinensis]	GO:0009044(xylan 1,4-beta-xylosidase activity);GO:0009505(plant-type cell wall);GO:0031222(arabinan catabolic process);GO:0045493(xylan catabolic process);GO:0046556(alpha-L-arabinofuranosidase activity)	00520(Amino sugar and nucleotide sugar metabolism)	K15920	EC:3.2.1.37
0	CSS0036919	CSS0036919	0.417265	0.341528	0.28896	0.111	0.037	1.38787e-113	5.81311e-109	transcription factor MYB5a [Camellia sinensis]	GO:0000981(RNA polymerase II transcription factor activity, sequence-specific DNA binding);GO:0001135(transcription factor activity, RNA polymerase II transcription factor recruiting);GO:0003677(DNA binding);GO:0003700(DNA binding transcription factor activity);GO:0005515(protein binding);GO:0005634(nucleus);GO:0006351(transcription, DNA-templated);GO:0006355(regulation of transcription, DNA-temp…	NA	NA	NA
0	CSS0000301	CSS0000301	1.25427	1.02565	0.290311	0.299	0.177	1.4936e-113	6.25596e-109	LysM domain-containing GPI-anchored protein [Actinidia chinensis var. chinensis]	GO:0005576(extracellular region);GO:0005886(plasma membrane);GO:0006952(defense response);GO:0006955(immune response);GO:0016998(cell wall macromolecule catabolic process);GO:0031225(anchored component of membrane);GO:0042834(peptidoglycan binding);GO:0046658(anchored component of plasma membrane)	NA	NA	NA
0	CSS0001000	CSS0001000	1.96074	1.61885	0.276427	0.42	0.28	4.37413e-113	1.83211e-108	Presequence protease [Actinidia chinensis var. chinensis]	GO:0004222(metalloendopeptidase activity);GO:0008270(zinc ion binding);GO:0016485(protein processing)	NA	NA	NA
0	CSS0036795	CSS0036795	0.439305	0.361753	0.280216	0.124	0.045	7.25007e-113	3.03669e-108	Protein like [Actinidia chinensis var. chinensis]	GO:0004721(phosphoprotein phosphatase activity);GO:0004722(protein serine/threonine phosphatase activity);GO:0009507(chloroplast);GO:0046872(metal ion binding)	NA	NA	NA
0	CSS0026158	CSS0026158	3.41028	2.59398	0.394721	0.507	0.35	1.10221e-112	4.61661e-108	PREDICTED: uncharacterized protein LOC107804396 isoform X1 [Nicotiana tabacum]	GO:0005768(endosome);GO:0005794(Golgi apparatus);GO:0005802(trans-Golgi network);GO:0008150(biological_process);GO:0009507(chloroplast);GO:0016757(transferase activity, transferring glycosyl groups)	NA	NA	NA
0	CSS0044980	CSS0044980	0.531458	0.431359	0.301067	0.146	0.059	1.30158e-112	5.45167e-108	Haloacid dehalogenase-like hydrolase domain-containing protein [Actinidia chinensis var. chinensis]	GO:0008152(metabolic process);GO:0009507(chloroplast);GO:0009570(chloroplast stroma);GO:0009941(chloroplast envelope);GO:0016787(hydrolase activity);GO:0046872(metal ion binding)	00740(Riboflavin metabolism)	K20884	EC:2.7.1.26;EC:3.1.3.102
0	CSS0034972	CSS0034972	0.884762	0.706466	0.324669	0.22	0.112	1.55973e-112	6.53292e-108	NHL repeat-containing protein 2 isoform X1 [Prunus avium]	GO:0008152(metabolic process);GO:0009507(chloroplast);GO:0009534(chloroplast thylakoid);GO:0009535(chloroplast thylakoid membrane);GO:0009570(chloroplast stroma);GO:0010196(nonphotochemical quenching);GO:0016021(integral component of membrane);GO:0016787(hydrolase activity);GO:0042651(thylakoid membrane);GO:0045454(cell redox homeostasis);GO:0046872(metal ion binding)	00740(Riboflavin metabolism)	K20884	EC:2.7.1.26;EC:3.1.3.102
0	CSS0007670	CSS0007670	0.743014	0.598666	0.311639	0.192	0.092	2.22931e-112	9.33748e-108	uncharacterized protein LOC112007329 isoform X2 [Quercus suber]	GO:0004222(metalloendopeptidase activity);GO:0005524(ATP binding);GO:0006508(proteolysis);GO:0009507(chloroplast);GO:0009534(chloroplast thylakoid);GO:0016021(integral component of membrane)	NA	NA	NA
0	CSS0037283	CSS0037283	0.958179	0.768205	0.318804	0.222	0.115	4.01633e-112	1.68224e-107	2-hydroxyisoflavanone dehydratase [Actinidia chinensis var. chinensis]	GO:0009717(isoflavonoid biosynthetic process);GO:0033987(2-hydroxyisoflavanone dehydratase activity);GO:0046287(isoflavonoid metabolic process);GO:0052689(carboxylic ester hydrolase activity)	NA	NA	NA
0	CSS0039949	CSS0039949	0.723535	0.596752	0.277931	0.193	0.096	4.0538e-112	1.69793e-107	Heme-binding-like protein [Actinidia chinensis var. chinensis]	GO:0008150(biological_process);GO:0009507(chloroplast);GO:0009535(chloroplast thylakoid membrane);GO:0010287(plastoglobule)	NA	NA	NA
0	CSS0035506	CSS0035506	0.782755	0.621404	0.333028	0.189	0.089	4.24104e-112	1.77636e-107	PREDICTED: calvin cycle protein CP12-1, chloroplastic [Vitis vinifera]	GO:0003674(molecular_function);GO:0009416(response to light stimulus);GO:0009507(chloroplast);GO:0009570(chloroplast stroma);GO:0009744(response to sucrose);GO:0009941(chloroplast envelope);GO:0019253(reductive pentose-phosphate cycle);GO:0034605(cellular response to heat);GO:0070417(cellular response to cold);GO:0071454(cellular response to anoxia);GO:0080153(negative regulation of reductive pen…	NA	NA	NA
0	CSS0031162	CSS0031162	1.29415	1.04306	0.311182	0.292	0.17	4.71514e-112	1.97494e-107	Transmembrane ascorbate ferrireductase [Actinidia chinensis var. chinensis]	GO:0016491(oxidoreductase activity);GO:0055114(oxidation-reduction process)	NA	NA	NA
0	CSS0002390	CSS0002390	1.18596	0.952526	0.316229	0.278	0.158	6.81971e-112	2.85644e-107	Intracellular protein transport protein [Actinidia chinensis var. chinensis]	GO:0005634(nucleus)	NA	NA	NA
0	CSS0000696	CSS0000696	1.73676	1.43073	0.279642	0.384	0.25	1.22328e-111	5.12373e-107	LETM1 and EF-hand domain-containing protein [Actinidia chinensis var. chinensis]	GO:0005739(mitochondrion);GO:0009507(chloroplast);GO:0009941(chloroplast envelope)	NA	NA	NA
0	CSS0014245	CSS0014245	1.04996	0.79788	0.396095	0.23	0.116	2.55238e-111	1.06906e-106	Chlorophyll a-b binding protein CP24 10A like [Actinidia chinensis var. chinensis]	GO:0009416(response to light stimulus);GO:0009535(chloroplast thylakoid membrane);GO:0009768(photosynthesis, light harvesting in photosystem I);GO:0009941(chloroplast envelope);GO:0010287(plastoglobule);GO:0016168(chlorophyll binding);GO:0031409(pigment binding)	00196(Photosynthesis - antenna proteins)	K08917	NA
0	CSS0047332	CSS0047332	1.78373	1.45026	0.298585	0.391	0.253	2.87087e-111	1.20246e-106	PREDICTED: uncharacterized protein LOC108984487 [Juglans regia]	GO:0005768(endosome);GO:0005774(vacuolar membrane);GO:0005802(trans-Golgi network);GO:0008757(S-adenosylmethionine-dependent methyltransferase activity);GO:0032259(methylation)	NA	NA	NA
0	CSS0005409	CSS0005409	0.739302	0.597544	0.307117	0.192	0.093	3.35734e-111	1.40622e-106	D-glycerate 3-kinase [Actinidia chinensis var. chinensis]	GO:0004849(uridine kinase activity);GO:0005829(cytosol);GO:0006206(pyrimidine nucleobase metabolic process);GO:0043097(pyrimidine nucleoside salvage)	00630(Glyoxylate and dicarboxylate metabolism);00561(Glycerolipid metabolism);00260(Glycine, serine and threonine metabolism)	K15918	EC:2.7.1.31
0	CSS0032495	CSS0032495	0.96987	0.795233	0.286414	0.245	0.136	4.44241e-111	1.8607e-106	Nucleoid-associated protein [Actinidia chinensis var. chinensis]	GO:0003677(DNA binding);GO:0005515(protein binding);GO:0005622(intracellular);GO:0005623(cell);GO:0009507(chloroplast);GO:0009535(chloroplast thylakoid membrane);GO:0009570(chloroplast stroma);GO:0009941(chloroplast envelope);GO:0045037(protein import into chloroplast stroma)	NA	NA	NA
0	CSS0041395	CSS0041395	0.8011	0.643489	0.316067	0.208	0.104	4.65567e-111	1.95003e-106	2-succinyl-6-hydroxy-2, 4-cyclohexadiene-1-carboxylate synthase [Actinidia chinensis var. chinensis]	GO:0005739(mitochondrion);GO:0009063(cellular amino acid catabolic process);GO:0009234(menaquinone biosynthetic process);GO:0016021(integral component of membrane);GO:0016829(lyase activity);GO:0030976(thiamine pyrophosphate binding);GO:0031969(chloroplast membrane);GO:0042372(phylloquinone biosynthetic process);GO:0042550(photosystem I stabilization);GO:0046872(metal ion binding);GO:0070204(2-su…	00130(Ubiquinone and other terpenoid-quinone biosynthesis)	K14759	EC:5.4.4.2;EC:2.2.1.9
0	CSS0012388	CSS0012388	0.691537	0.570108	0.278571	0.183	0.089	5.77818e-111	2.42019e-106	protein CONSERVED ONLY IN THE GREEN LINEAGE 160, chloroplastic [Coffea eugenioides]	GO:0005515(protein binding);GO:0005886(plasma membrane);GO:0009534(chloroplast thylakoid);GO:0033614(chloroplast proton-transporting ATP synthase complex assembly)	NA	NA	NA
0	CSS0001546	CSS0001546	4.21641	3.32668	0.341932	0.604	0.446	1.3199e-110	5.52838e-106	fructokinase [Camellia sinensis]	GO:0005524(ATP binding);GO:0005737(cytoplasm);GO:0005829(cytosol);GO:0006000(fructose metabolic process);GO:0008865(fructokinase activity);GO:0016301(kinase activity);GO:0019252(starch biosynthetic process)	00051(Fructose and mannose metabolism);00500(Starch and sucrose metabolism);00520(Amino sugar and nucleotide sugar metabolism)	K00847	EC:2.7.1.4
0	CSS0019896	CSS0019896	0.774908	0.631145	0.296052	0.198	0.098	1.33311e-110	5.58373e-106	protein SPA, chloroplastic-like [Quercus suber]	GO:0003756(protein disulfide isomerase activity);GO:0009507(chloroplast);GO:0009534(chloroplast thylakoid);GO:0009535(chloroplast thylakoid membrane);GO:0009570(chloroplast stroma);GO:0010206(photosystem II repair);GO:0016021(integral component of membrane);GO:0046872(metal ion binding)	NA	NA	NA
0	CSS0019444	CSS0019444	1.20885	0.988669	0.290077	0.3	0.178	1.34241e-110	5.62267e-106	carboxyl-terminal-processing peptidase 2, chloroplastic isoform X1 [Quercus suber]	GO:0005576(extracellular region);GO:0005739(mitochondrion);GO:0006508(proteolysis);GO:0008236(serine-type peptidase activity);GO:0009543(chloroplast thylakoid lumen);GO:0009579(thylakoid);GO:0031977(thylakoid lumen);GO:0035556(intracellular signal transduction)	NA	NA	NA
0	CSS0004507	CSS0004507	1.91556	1.59303	0.265985	0.41	0.274	1.35057e-110	5.65687e-106	Diaminopimelate decarboxylase [Actinidia chinensis var. chinensis]	GO:0008836(diaminopimelate decarboxylase activity)	00300(Lysine biosynthesis)	K01586	EC:4.1.1.20
0	CSS0031743	CSS0031743	0.664078	0.516286	0.363183	0.164	0.069	1.48029e-110	6.20018e-106	1,4-alpha-glucan-branching enzyme 3/amyloplastic like [Actinidia chinensis var. chinensis]	GO:0003844(1,4-alpha-glucan branching enzyme activity);GO:0004556(alpha-amylase activity);GO:0005975(carbohydrate metabolic process);GO:0005978(glycogen biosynthetic process);GO:0009501(amyloplast);GO:0009507(chloroplast);GO:0009536(plastid);GO:0009570(chloroplast stroma);GO:0009791(post-embryonic development);GO:0009793(embryo development ending in seed dormancy);GO:0019252(starch biosynthetic p…	00500(Starch and sucrose metabolism)	K00700	EC:2.4.1.18
0	CSS0035947	CSS0035947	0.855648	0.694872	0.300269	0.219	0.114	1.9027e-110	7.96946e-106	Ribulose-1,5 bisphosphate carboxylase/oxygenase large subunit N-methyltransferase [Actinidia chinensis var. chinensis]	GO:0016279(protein-lysine N-methyltransferase activity);GO:0018026(peptidyl-lysine monomethylation)	00310(Lysine degradation)	K19199	EC:2.1.1.43
0	CSS0037144	CSS0037144	1.23339	1.02138	0.272103	0.303	0.184	2.49469e-110	1.0449e-105	uncharacterized protein LOC112188220 [Rosa chinensis]	GO:0003674(molecular_function);GO:0008150(biological_process);GO:0009507(chloroplast)	NA	NA	NA
0	CSS0000535	CSS0000535	0.471787	0.387267	0.284807	0.13	0.05	3.24068e-110	1.35736e-105	Trigger factor-like protein TIG, Chloroplastic [Actinidia chinensis var. chinensis]	GO:0003755(peptidyl-prolyl cis-trans isomerase activity);GO:0006457(protein folding);GO:0009507(chloroplast);GO:0009570(chloroplast stroma);GO:0009941(chloroplast envelope);GO:0015031(protein transport)	NA	NA	NA
0	CSS0000475	CSS0000475	0.918604	0.747741	0.296904	0.226	0.12	3.97863e-110	1.66645e-105	Aldehyde dehydrogenase family 2 member like [Actinidia chinensis var. chinensis]	GO:0004029(aldehyde dehydrogenase (NAD) activity)	00010(Glycolysis / Gluconeogenesis);00053(Ascorbate and aldarate metabolism);00620(Pyruvate metabolism);00071(Fatty acid degradation);00561(Glycerolipid metabolism);00280(Valine, leucine and isoleucine degradation);00310(Lysine degradation);00330(Arginine and proline metabolism);00340(Histidine metabolism);00380(Tryptophan metabolism);00410(beta-Alanine metabolism);00903(Limonene and pinene degra…	K00128	EC:1.2.1.3
0	CSS0009284	CSS0009284	2.51318	2.07701	0.275011	0.47	0.325	4.35039e-110	1.82216e-105	macrophage migration inhibitory factor homolog isoform X1 [Manihot esculenta]	GO:0003674(molecular_function);GO:0006954(inflammatory response);GO:0009507(chloroplast);GO:0051707(response to other organism)	00350(Tyrosine metabolism);00360(Phenylalanine metabolism)	K07253	EC:5.3.2.1
0	CSS0006970	CSS0006970	0.494698	0.384639	0.363043	0.106	0.033	4.74031e-110	1.98548e-105	GH3 auxin-responsive promoter [Corchorus olitorius]	GO:0005737(cytoplasm);GO:0009733(response to auxin);GO:0016874(ligase activity)	04075(Plant hormone signal transduction)	K14487	NA
0	CSS0033066	CSS0033066	0.728337	0.587491	0.310038	0.192	0.093	7.62011e-110	3.19168e-105	Proteinaceous RNase P 1 like [Actinidia chinensis var. chinensis]	GO:0001682(tRNA 5'-leader removal);GO:0004526(ribonuclease P activity);GO:0005739(mitochondrion);GO:0008033(tRNA processing);GO:0009507(chloroplast);GO:0046872(metal ion binding)	03013(RNA transport)	K18213	EC:3.1.26.5
0	CSS0035295	CSS0035295	0.719338	0.567625	0.341732	0.156	0.067	1.16281e-109	4.87043e-105	auxin-repressed protein [Camellia sinensis]	GO:0005634(nucleus);GO:0007275(multicellular organism development)	NA	NA	NA
0	CSS0031112	CSS0031112	1.42684	1.18166	0.272008	0.324	0.201	1.29176e-109	5.41054e-105	PREDICTED: putative quinone-oxidoreductase homolog, chloroplastic [Camelina sativa]	GO:0005737(cytoplasm);GO:0005773(vacuole);GO:0005794(Golgi apparatus);GO:0005829(cytosol);GO:0005886(plasma membrane);GO:0008270(zinc ion binding);GO:0009507(chloroplast);GO:0009535(chloroplast thylakoid membrane);GO:0009706(chloroplast inner membrane);GO:0009941(chloroplast envelope);GO:0016491(oxidoreductase activity);GO:0055114(oxidation-reduction process)	NA	NA	NA
0	CSS0043485	CSS0043485	0.894585	0.720736	0.311748	0.223	0.117	2.55574e-109	1.07047e-104	protein CURVATURE THYLAKOID 1C, chloroplastic [Hevea brasiliensis]	GO:0003674(molecular_function);GO:0008150(biological_process);GO:0009507(chloroplast);GO:0009535(chloroplast thylakoid membrane);GO:0009579(thylakoid);GO:0016021(integral component of membrane)	00562(Inositol phosphate metabolism);04070(Phosphatidylinositol signaling system)	K01092	EC:3.1.3.25
0	CSS0023505	CSS0023505	0.580683	0.46453	0.321979	0.145	0.059	3.4458e-109	1.44327e-104	PREDICTED: uncharacterized protein LOC109178519 [Ipomoea nil]	GO:0005634(nucleus)	NA	NA	NA
0	CSS0001105	CSS0001105	1.15139	0.926513	0.313489	0.276	0.158	4.90736e-109	2.05545e-104	Triosephosphate isomerase [Actinidia chinensis var. chinensis]	GO:0004807(triose-phosphate isomerase activity);GO:0005829(cytosol);GO:0006094(gluconeogenesis);GO:0006096(glycolytic process);GO:0019563(glycerol catabolic process);GO:0046166(glyceraldehyde-3-phosphate biosynthetic process)	00010(Glycolysis / Gluconeogenesis);00051(Fructose and mannose metabolism);00562(Inositol phosphate metabolism);00710(Carbon fixation in photosynthetic organisms)	K01803	EC:5.3.1.1
0	CSS0001427	CSS0001427	1.09995	0.90558	0.280518	0.269	0.156	5.30576e-109	2.22232e-104	PREDICTED: prolycopene isomerase, chloroplastic [Ipomoea nil]	GO:0005739(mitochondrion);GO:0009507(chloroplast);GO:0016491(oxidoreductase activity);GO:0055114(oxidation-reduction process)	00906(Carotenoid biosynthesis)	K09835	EC:5.2.1.13
0	CSS0025515	CSS0025515	0.681227	0.54762	0.31496	0.173	0.079	7.53592e-109	3.15642e-104	Aspartyl protease family protein [Actinidia chinensis var. chinensis]	GO:0004190(aspartic-type endopeptidase activity);GO:0006508(proteolysis);GO:0030163(protein catabolic process)	NA	NA	NA
0	CSS0022575	CSS0022575	1.00432	0.815227	0.300952	0.245	0.134	9.06561e-109	3.79713e-104	Ferredoxin-thioredoxin reductase, variable chain [Vitis vinifera]	GO:0009107(lipoate biosynthetic process);GO:0009249(protein lipoylation);GO:0009507(chloroplast);GO:0016992(lipoate synthase activity)	00785(Lipoic acid metabolism)	K03644	EC:2.8.1.8
0	CSS0032669	CSS0032669	3.10941	2.59292	0.262059	0.544	0.395	1.17459e-108	4.91978e-104	Protein GIGANTEA like [Actinidia chinensis var. chinensis]	GO:0005515(protein binding);GO:0005634(nucleus);GO:0005654(nucleoplasm);GO:0005737(cytoplasm);GO:0006355(regulation of transcription, DNA-templated);GO:0007623(circadian rhythm);GO:0009409(response to cold);GO:0009585(red, far-red light phototransduction);GO:0009637(response to blue light);GO:0009908(flower development);GO:0010218(response to far red light);GO:0010378(temperature compensation of …	04712(Circadian rhythm - plant)	K12124	NA
0	CSS0019642	CSS0019642	1.14898	0.935652	0.29631	0.281	0.163	1.71651e-108	7.18959e-104	Switch-associated protein like [Actinidia chinensis var. chinensis]	GO:0004674(protein serine/threonine kinase activity);GO:0005622(intracellular);GO:0018105(peptidyl-serine phosphorylation);GO:0035556(intracellular signal transduction)	NA	NA	NA
0	CSS0033832	CSS0033832	0.899317	0.750323	0.261318	0.223	0.122	2.58919e-108	1.08448e-103	Serine/threonine-protein kinase [Actinidia chinensis var. chinensis]	GO:0004672(protein kinase activity)	NA	NA	NA
0	CSS0023649	CSS0023649	0.706224	0.571111	0.306357	0.184	0.087	2.8435e-108	1.191e-103	RNA polymerase sigma factor sigF like [Actinidia chinensis var. chinensis]	GO:0003677(DNA binding);GO:0003700(DNA binding transcription factor activity);GO:0003899(DNA-directed 5'-3' RNA polymerase activity);GO:0005515(protein binding);GO:0005634(nucleus);GO:0006352(DNA-templated transcription, initiation);GO:0006355(regulation of transcription, DNA-templated);GO:0009507(chloroplast);GO:0009536(plastid);GO:0016987(bacterial sigma factor activity);GO:0045893(positive reg…	NA	NA	NA
0	CSS0011515	CSS0011515	1.34876	1.12209	0.265444	0.321	0.2	2.97358e-108	1.24548e-103	Zinc finger CCCH domain-containing protein [Actinidia chinensis var. chinensis]	GO:0003677(DNA binding);GO:0005634(nucleus);GO:0046872(metal ion binding)	NA	NA	NA
0	CSS0025470	CSS0025470	0.883669	0.70028	0.335574	0.226	0.116	3.47171e-108	1.45413e-103	RF-1 domain-containing protein/PCRF domain-containing protein [Cephalotus follicularis]	GO:0016149(translation release factor activity, codon specific);GO:0043022(ribosome binding)	NA	NA	NA
0	CSS0019128	CSS0019128	2.12944	1.74407	0.288022	0.44	0.299	4.50223e-108	1.88576e-103	PREDICTED: uncharacterized protein LOC100252456 [Vitis vinifera]	GO:0005215(transporter activity);GO:0005524(ATP binding);GO:0005886(plasma membrane);GO:0006810(transport);GO:0006979(response to oxidative stress);GO:0007623(circadian rhythm);GO:0009507(chloroplast);GO:0009644(response to high light intensity);GO:0009941(chloroplast envelope);GO:0010150(leaf senescence);GO:0016021(integral component of membrane);GO:0016301(kinase activity);GO:0016310(phosphoryl…	04626(Plant-pathogen interaction)	K13457	NA
0	CSS0022208	CSS0022208	1.63681	1.2842	0.350015	0.346	0.212	4.56378e-108	1.91154e-103	CSC1-like protein [Actinidia chinensis var. chinensis]	GO:0005886(plasma membrane);GO:0006811(ion transport);GO:0009507(chloroplast);GO:0016021(integral component of membrane)	NA	NA	NA
0	CSS0003795	CSS0003795	2.23811	1.77208	0.33684	0.428	0.284	5.84605e-108	2.44862e-103	Nucleoredoxin 1-1 like [Actinidia chinensis var. chinensis]	GO:0005634(nucleus)	NA	NA	NA
0	CSS0035808	CSS0035808	0.396068	0.328297	0.270745	0.109	0.037	8.76584e-108	3.67157e-103	ATP synthase subunit b', chloroplastic [Solanum pennellii]	GO:0009507(chloroplast);GO:0009534(chloroplast thylakoid);GO:0009535(chloroplast thylakoid membrane);GO:0009579(thylakoid);GO:0009735(response to cytokinin);GO:0009941(chloroplast envelope);GO:0015078(proton transmembrane transporter activity);GO:0015986(ATP synthesis coupled proton transport);GO:0016020(membrane);GO:0016021(integral component of membrane);GO:0016787(hydrolase activity);GO:004274…	00190(Oxidative phosphorylation);00195(Photosynthesis)	K02109	NA
0	CSS0040843	CSS0040843	1.75392	1.4138	0.311004	0.378	0.243	9.886e-108	4.14075e-103	Pentatricopeptide repeat-containing protein [Actinidia chinensis var. chinensis]	NA	00195(Photosynthesis)	K02717	NA
0	CSS0018133	CSS0018133	0.552476	0.455066	0.279837	0.148	0.064	2.48122e-107	1.03926e-102	Protein COFACTOR ASSEMBLY OF COMPLEX C SUBUNIT B like [Actinidia chinensis var. chinensis]	GO:0003674(molecular_function);GO:0009507(chloroplast);GO:0009535(chloroplast thylakoid membrane);GO:0010190(cytochrome b6f complex assembly);GO:0016021(integral component of membrane)	NA	NA	NA
0	CSS0008189	CSS0008189	0.863413	0.684692	0.334596	0.214	0.108	3.86556e-107	1.61909e-102	Protochlorophyllide reductase [Actinidia chinensis var. chinensis]	GO:0003959(NADPH dehydrogenase activity);GO:0009507(chloroplast);GO:0009534(chloroplast thylakoid);GO:0009535(chloroplast thylakoid membrane);GO:0009941(chloroplast envelope);GO:0015979(photosynthesis);GO:0015995(chlorophyll biosynthetic process);GO:0016491(oxidoreductase activity);GO:0016630(protochlorophyllide reductase activity);GO:0031969(chloroplast membrane);GO:0055114(oxidation-reduction p…	00860(Porphyrin and chlorophyll metabolism)	K00218	EC:1.3.1.33
0	CSS0044818	CSS0044818	0.799552	0.635948	0.330283	0.199	0.097	5.05441e-107	2.11704e-102	PREDICTED: ATP-dependent Clp protease ATP-binding subunit ClpA homolog CD4B, chloroplastic [Vitis vinifera]	GO:0004176(ATP-dependent peptidase activity);GO:0005515(protein binding);GO:0005524(ATP binding);GO:0005618(cell wall);GO:0005739(mitochondrion);GO:0005829(cytosol);GO:0009507(chloroplast);GO:0009532(plastid stroma);GO:0009535(chloroplast thylakoid membrane);GO:0009536(plastid);GO:0009570(chloroplast stroma);GO:0009658(chloroplast organization);GO:0009706(chloroplast inner membrane);GO:0009735(re…	NA	NA	NA
0	CSS0026751	CSS0026751	0.896192	0.735953	0.284194	0.231	0.125	5.07419e-107	2.12532e-102	7-hydroxymethyl chlorophyll a reductase [Camellia sinensis]	GO:0009507(chloroplast);GO:0033354(chlorophyll cycle);GO:0090415(7-hydroxymethyl chlorophyll a reductase activity)	00860(Porphyrin and chlorophyll metabolism)	K18010	EC:1.17.7.2
0	CSS0006328	CSS0006328	0.889742	0.721934	0.30152	0.22	0.116	1.80371e-106	7.55485e-102	Peroxisomal membrane protein, partial [Actinidia chinensis var. chinensis]	GO:0003674(molecular_function);GO:0008150(biological_process);GO:0009507(chloroplast);GO:0016021(integral component of membrane)	04146(Peroxisome)	K13348	NA
0	CSS0016237	CSS0016237	0.672248	0.523014	0.362144	0.164	0.071	2.26315e-106	9.47918e-102	PREDICTED: photosystem II 10 kDa polypeptide, chloroplastic-like [Nicotiana attenuata]	GO:0005515(protein binding);GO:0009507(chloroplast);GO:0009523(photosystem II);GO:0009534(chloroplast thylakoid);GO:0009535(chloroplast thylakoid membrane);GO:0009579(thylakoid);GO:0009654(photosystem II oxygen evolving complex);GO:0009735(response to cytokinin);GO:0010270(photosystem II oxygen evolving complex assembly);GO:0015979(photosynthesis)	00195(Photosynthesis)	K03541	NA
0	CSS0000076	CSS0000076	0.974161	0.802024	0.280516	0.233	0.129	3.96222e-106	1.65958e-101	GDSL esterase/lipase [Actinidia chinensis var. chinensis]	GO:0005576(extracellular region);GO:0016042(lipid catabolic process);GO:0016788(hydrolase activity, acting on ester bonds);GO:0052689(carboxylic ester hydrolase activity)	00511(Other glycan degradation)	K01206	EC:3.2.1.51
0	CSS0001896	CSS0001896	1.324	1.09219	0.277684	0.309	0.19	4.17986e-106	1.75073e-101	PREDICTED: protein TIC 20-I, chloroplastic [Tarenaya hassleriana]	GO:0005515(protein binding);GO:0005622(intracellular);GO:0005623(cell);GO:0009507(chloroplast);GO:0009706(chloroplast inner membrane);GO:0016020(membrane);GO:0016021(integral component of membrane);GO:0045037(protein import into chloroplast stroma)	NA	NA	NA
0	CSS0030940	CSS0030940	0.577618	0.476464	0.277747	0.154	0.069	4.21987e-106	1.76749e-101	Thylakoid lumenal protein [Actinidia chinensis var. chinensis]	GO:0003674(molecular_function);GO:0009507(chloroplast);GO:0009534(chloroplast thylakoid);GO:0009535(chloroplast thylakoid membrane);GO:0009543(chloroplast thylakoid lumen);GO:0009570(chloroplast stroma);GO:0009579(thylakoid);GO:0009735(response to cytokinin);GO:0009941(chloroplast envelope);GO:0010206(photosystem II repair);GO:0016021(integral component of membrane);GO:0031977(thylakoid lumen)	NA	NA	NA
0	CSS0012363	CSS0012363	0.681239	0.561701	0.278358	0.181	0.088	7.1999e-106	3.01568e-101	3-dehydroquinate synthase [Camellia sinensis]	GO:0003856(3-dehydroquinate synthase activity);GO:0033587(shikimate biosynthetic process);GO:0042802(identical protein binding);GO:0046872(metal ion binding);GO:0051287(NAD binding)	00400(Phenylalanine, tyrosine and tryptophan biosynthesis)	K01735	EC:4.2.3.4
0	CSS0036200	CSS0036200	0.727591	0.598354	0.282128	0.196	0.099	9.41564e-106	3.94374e-101	Chaperonin 60 subunit beta 4 like [Actinidia chinensis var. chinensis]	GO:0005524(ATP binding);GO:0005737(cytoplasm);GO:0005739(mitochondrion);GO:0005829(cytosol);GO:0006457(protein folding);GO:0006458('de novo' protein folding);GO:0007005(mitochondrion organization);GO:0009507(chloroplast);GO:0009570(chloroplast stroma);GO:0009941(chloroplast envelope);GO:0042026(protein refolding);GO:0044183(protein binding involved in protein folding);GO:0051082(unfolded protein …	03018(RNA degradation)	K04077	NA
0	CSS0026426	CSS0026426	0.568869	0.464739	0.291678	0.148	0.063	9.88407e-106	4.13994e-101	Peptide methionine sulfoxide reductase MrsB [Corchorus capsularis]	GO:0005886(plasma membrane);GO:0009507(chloroplast)	NA	NA	NA
0	CSS0002437	CSS0002437	0.766954	0.624708	0.295958	0.199	0.101	1.12796e-105	4.72445e-101	DNA repair protein [Actinidia chinensis var. chinensis]	GO:0000150(recombinase activity);GO:0000400(four-way junction DNA binding);GO:0000707(meiotic DNA recombinase assembly);GO:0003690(double-stranded DNA binding);GO:0003697(single-stranded DNA binding);GO:0004520(endodeoxyribonuclease activity);GO:0005657(replication fork);GO:0006312(mitotic recombination);GO:0007131(reciprocal meiotic recombination);GO:0008094(DNA-dependent ATPase activity);GO:001…	03440(Homologous recombination)	K10869	NA
0	CSS0012663	CSS0012663	2.46557	2.05062	0.265863	0.474	0.332	1.99549e-105	8.3581e-101	PREDICTED: D-lactate dehydrogenase [cytochrome], mitochondrial [Vitis vinifera]	GO:0004458(D-lactate dehydrogenase (cytochrome) activity);GO:0005524(ATP binding);GO:0005739(mitochondrion);GO:0008720(D-lactate dehydrogenase activity);GO:0008891(glycolate oxidase activity);GO:0019154(glycolate dehydrogenase activity);GO:0042802(identical protein binding);GO:0050660(flavin adenine dinucleotide binding);GO:0051596(methylglyoxal catabolic process);GO:0055114(oxidation-reduction p…	00620(Pyruvate metabolism)	K00102	EC:1.1.2.4
0	CSS0021010	CSS0021010	0.744884	0.596384	0.320774	0.193	0.094	4.32374e-105	1.811e-100	PREDICTED: uncharacterized protein LOC104908756 [Beta vulgaris subsp. vulgaris]	NA	NA	NA	NA
0	CSS0016631	CSS0016631	0.929284	0.765054	0.280557	0.234	0.129	5.27345e-105	2.20878e-100	uncharacterized protein LOC111290799 [Durio zibethinus]	GO:0004806(triglyceride lipase activity);GO:0005516(calmodulin binding);GO:0005576(extracellular region);GO:0006629(lipid metabolic process);GO:0016042(lipid catabolic process);GO:0016787(hydrolase activity)	NA	NA	NA
0	CSS0005642	CSS0005642	0.591941	0.491621	0.267908	0.163	0.076	1.72703e-104	7.23366e-100	ATP binding isoform 1 [Theobroma cacao]	GO:0005524(ATP binding);GO:0009507(chloroplast);GO:0009570(chloroplast stroma);GO:0016226(iron-sulfur cluster assembly);GO:0046872(metal ion binding);GO:0051536(iron-sulfur cluster binding)	NA	NA	NA
0	CSS0046586	CSS0046586	0.913501	0.737063	0.309618	0.233	0.125	2.57616e-104	1.07902e-99	TBC1 domain family member 14 like [Actinidia chinensis var. chinensis]	GO:0003674(molecular_function);GO:0005576(extracellular region);GO:0008150(biological_process);GO:0016021(integral component of membrane)	NA	NA	NA
0	CSS0014065	CSS0014065	0.512013	0.423456	0.273968	0.142	0.061	6.70988e-104	2.81043e-99	Photosystem II D1 precursor processing protein like [Actinidia chinensis var. chinensis]	GO:0009543(chloroplast thylakoid lumen);GO:0010206(photosystem II repair);GO:0010207(photosystem II assembly)	NA	NA	NA
0	CSS0047585	CSS0047585	0.793012	0.640483	0.308184	0.201	0.102	7.47958e-104	3.13282e-99	translation initiation factor IF3-4, chloroplastic [Ricinus communis]	GO:0003743(translation initiation factor activity);GO:0006413(translational initiation);GO:0009507(chloroplast);GO:0009658(chloroplast organization);GO:0032790(ribosome disassembly);GO:0043022(ribosome binding);GO:0048366(leaf development)	NA	NA	NA
0	CSS0021874	CSS0021874	1.21941	0.967193	0.334311	0.287	0.167	1.27764e-103	5.3514e-99	2-C-methyl-D-erythritol 4-phosphate cytidylyltransferase [Camellia sinensis]	GO:0050518(2-C-methyl-D-erythritol 4-phosphate cytidylyltransferase activity)	00900(Terpenoid backbone biosynthesis)	K00991	EC:2.7.7.60
0	CSS0041512	CSS0041512	1.25503	1.02805	0.287815	0.302	0.183	2.08462e-103	8.73143e-99	mitochondrial import inner membrane translocase subunit TIM22-like [Quercus suber]	GO:0009941(chloroplast envelope);GO:0033365(protein localization to organelle)	NA	NA	NA
0	CSS0017335	CSS0017335	0.821707	0.685262	0.261968	0.199	0.104	2.79052e-103	1.16881e-98	RING/U-box superfamily protein [Theobroma cacao]	GO:0000209(protein polyubiquitination);GO:0043161(proteasome-mediated ubiquitin-dependent protein catabolic process);GO:0061630(ubiquitin protein ligase activity)	NA	NA	NA
0	CSS0037974	CSS0037974	1.39001	1.10104	0.336228	0.303	0.18	3.21937e-103	1.34843e-98	Transposase for insertion sequence element like [Actinidia chinensis var. chinensis]	NA	NA	NA	NA
0	CSS0021501	CSS0021501	0.565041	0.47025	0.264928	0.153	0.07	4.89725e-103	2.05121e-98	Stress enhanced protein [Actinidia chinensis var. chinensis]	GO:0009523(photosystem II);GO:0009535(chloroplast thylakoid membrane);GO:0009611(response to wounding);GO:0009644(response to high light intensity);GO:0015979(photosynthesis);GO:0016021(integral component of membrane);GO:0016168(chlorophyll binding);GO:0055085(transmembrane transport);GO:0071486(cellular response to high light intensity);GO:0071492(cellular response to UV-A)	04144(Endocytosis)	K07937	NA
0	CSS0046086	CSS0046086	1.75239	1.41817	0.305299	0.359	0.229	6.4693e-103	2.70967e-98	3-phosphoshikimate 1-carboxyvinyltransferase [Actinidia chinensis var. chinensis]	GO:0003866(3-phosphoshikimate 1-carboxyvinyltransferase activity);GO:0005737(cytoplasm);GO:0009423(chorismate biosynthetic process)	00400(Phenylalanine, tyrosine and tryptophan biosynthesis)	K00800	EC:2.5.1.19
0	CSS0014809	CSS0014809	0.615002	0.495671	0.311206	0.159	0.07	7.82225e-103	3.27635e-98	PREDICTED: photosystem II core complex proteins psbY, chloroplastic [Vitis vinifera]	GO:0009507(chloroplast);GO:0009523(photosystem II);GO:0009533(chloroplast stromal thylakoid);GO:0009535(chloroplast thylakoid membrane);GO:0010205(photoinhibition);GO:0015979(photosynthesis);GO:0016021(integral component of membrane);GO:0030095(chloroplast photosystem II);GO:0030145(manganese ion binding);GO:0045454(cell redox homeostasis)	00195(Photosynthesis)	K02723	NA
0	CSS0029675	CSS0029675	0.523046	0.431092	0.278943	0.141	0.06	1.06988e-102	4.48118e-98	DEAD-box ATP-dependent RNA helicase [Actinidia chinensis var. chinensis]	GO:0004004(ATP-dependent RNA helicase activity);GO:0010501(RNA secondary structure unwinding)	NA	NA	NA
0	CSS0003298	CSS0003298	0.701596	0.574472	0.288404	0.179	0.087	1.06999e-102	4.48165e-98	Serine carboxypeptidase-like [Actinidia chinensis var. chinensis]	GO:0004185(serine-type carboxypeptidase activity);GO:0005773(vacuole);GO:0051603(proteolysis involved in cellular protein catabolic process)	NA	NA	NA
0	CSS0009783	CSS0009783	2.09339	1.69521	0.304382	0.431	0.291	2.03794e-102	8.53592e-98	PREDICTED: pentatricopeptide repeat-containing protein At3g29230 [Juglans regia]	GO:0003674(molecular_function);GO:0005739(mitochondrion);GO:0008150(biological_process)	NA	NA	NA
0	CSS0021470	CSS0021470	0.447858	0.367623	0.284815	0.119	0.044	2.37099e-102	9.93089e-98	hypothetical protein CISIN_1g026780mg [Citrus sinensis]	GO:0005509(calcium ion binding);GO:0009507(chloroplast);GO:0009534(chloroplast thylakoid);GO:0009535(chloroplast thylakoid membrane);GO:0009543(chloroplast thylakoid lumen);GO:0009570(chloroplast stroma);GO:0009579(thylakoid);GO:0009654(photosystem II oxygen evolving complex);GO:0015979(photosynthesis);GO:0019898(extrinsic component of membrane);GO:0030095(chloroplast photosystem II);GO:0031977(t…	00195(Photosynthesis)	K08901	NA
0	CSS0023044	CSS0023044	0.781695	0.640956	0.28638	0.202	0.104	3.63882e-102	1.52412e-97	ATP-dependent RNA helicase [Actinidia chinensis var. chinensis]	GO:0003674(molecular_function);GO:0005739(mitochondrion);GO:0008150(biological_process)	NA	NA	NA
0	CSS0020750	CSS0020750	0.909844	0.726987	0.323689	0.209	0.107	4.33081e-102	1.81396e-97	Glucuronosyltransferase [Actinidia chinensis var. chinensis]	GO:0005739(mitochondrion);GO:0006486(protein glycosylation);GO:0009058(biosynthetic process);GO:0016021(integral component of membrane);GO:0016051(carbohydrate biosynthetic process);GO:0016740(transferase activity);GO:0016757(transferase activity, transferring glycosyl groups);GO:0016758(transferase activity, transferring hexosyl groups);GO:0046872(metal ion binding)	00500(Starch and sucrose metabolism)	K00750	EC:2.4.1.186
0	CSS0046352	CSS0046352	0.454358	0.371656	0.289861	0.12	0.045	5.11695e-102	2.14323e-97	hypothetical protein CK203_068522 [Vitis vinifera]	GO:0005739(mitochondrion)	NA	NA	NA
0	CSS0012513	CSS0012513	0.492145	0.40817	0.269912	0.137	0.058	7.13337e-102	2.98781e-97	D-xylose-proton symporter-like [Actinidia chinensis var. chinensis]	GO:0005351(carbohydrate:proton symporter activity);GO:0005355(glucose transmembrane transporter activity);GO:0005887(integral component of plasma membrane);GO:0046323(glucose import)	NA	NA	NA
0	CSS0000861	CSS0000861	1.0089	0.83311	0.276208	0.246	0.14	9.05416e-102	3.79234e-97	aquaporin protein AQU20 [Camellia sinensis]	GO:0005887(integral component of plasma membrane);GO:0009992(cellular water homeostasis);GO:0015250(water channel activity);GO:0015254(glycerol channel activity);GO:0034220(ion transmembrane transport)	NA	NA	NA
0	CSS0036641	CSS0036641	0.954611	0.782705	0.286445	0.237	0.132	1.21923e-101	5.10676e-97	PREDICTED: probable E3 ubiquitin-protein ligase LOG2 [Juglans regia]	GO:0004842(ubiquitin-protein transferase activity);GO:0005515(protein binding);GO:0005737(cytoplasm);GO:0005886(plasma membrane);GO:0008270(zinc ion binding);GO:0009737(response to abscisic acid);GO:0016567(protein ubiquitination);GO:0046872(metal ion binding);GO:0080144(amino acid homeostasis);GO:1901527(abscisic acid-activated signaling pathway involved in stomatal movement)	04120(Ubiquitin mediated proteolysis)	K10604	EC:2.3.2.27
0	CSS0047035	CSS0047035	1.21311	1.00529	0.271094	0.288	0.175	1.39092e-101	5.82586e-97	uncharacterized protein LOC105162870 isoform X2 [Sesamum indicum]	GO:0003674(molecular_function);GO:0008150(biological_process);GO:0009507(chloroplast);GO:0009534(chloroplast thylakoid);GO:0009535(chloroplast thylakoid membrane)	NA	NA	NA
0	CSS0040761	CSS0040761	0.99053	0.819244	0.273906	0.243	0.138	1.7528e-101	7.34161e-97	Chromodomain-helicase-DNA-binding protein like [Actinidia chinensis var. chinensis]	GO:0003674(molecular_function);GO:0005634(nucleus)	NA	NA	NA
0	CSS0046595	CSS0046595	1.50432	1.16673	0.366631	0.283	0.164	2.72381e-101	1.14087e-96	PREDICTED: E3 ubiquitin-protein ligase RGLG2 [Vitis vinifera]	GO:0004842(ubiquitin-protein transferase activity);GO:0005515(protein binding);GO:0005634(nucleus);GO:0005886(plasma membrane);GO:0009690(cytokinin metabolic process);GO:0009738(abscisic acid-activated signaling pathway);GO:0009789(positive regulation of abscisic acid-activated signaling pathway);GO:0009850(auxin metabolic process);GO:0046872(metal ion binding);GO:0070534(protein K63-linked ubiqu…	NA	NA	NA
0	CSS0017859	CSS0017859	0.627074	0.507893	0.304113	0.16	0.073	3.60657e-101	1.51061e-96	DEAD-box ATP-dependent RNA helicase [Actinidia chinensis var. chinensis]	GO:0004004(ATP-dependent RNA helicase activity);GO:0010501(RNA secondary structure unwinding)	03040(Spliceosome)	K12858	EC:3.6.4.13
0	CSS0024490	CSS0024490	1.06886	0.874853	0.288963	0.263	0.152	1.33856e-100	5.60657e-96	Protein of unknown function DUF1997 protein [Actinidia chinensis var. chinensis]	GO:0000788(nuclear nucleosome);GO:0003677(DNA binding);GO:0006334(nucleosome assembly)	NA	NA	NA
0	CSS0037915	CSS0037915	1.24679	1.03024	0.275239	0.3	0.184	2.13175e-100	8.92882e-96	Dynamin-like protein [Actinidia chinensis var. chinensis]	GO:0003924(GTPase activity);GO:0005515(protein binding);GO:0005525(GTP binding);GO:0005737(cytoplasm);GO:0005739(mitochondrion);GO:0005777(peroxisome);GO:0007623(circadian rhythm);GO:0008017(microtubule binding);GO:0009507(chloroplast);GO:0009707(chloroplast outer membrane);GO:0010020(chloroplast fission);GO:0016559(peroxisome fission);GO:0042802(identical protein binding)	NA	NA	NA
0	CSS0019766	CSS0019766	0.709267	0.572775	0.308361	0.178	0.086	2.51871e-100	1.05496e-95	PREDICTED: protein indeterminate-domain 7 [Vitis vinifera]	GO:0003676(nucleic acid binding);GO:0003677(DNA binding);GO:0003700(DNA binding transcription factor activity);GO:0005634(nucleus);GO:0006351(transcription, DNA-templated);GO:0006355(regulation of transcription, DNA-templated);GO:0008270(zinc ion binding);GO:0046872(metal ion binding)	00052(Galactose metabolism);00600(Sphingolipid metabolism);00531(Glycosaminoglycan degradation);00604(Glycosphingolipid biosynthesis - ganglio series);00511(Other glycan degradation)	K12309	EC:3.2.1.23
0	CSS0001334	CSS0001334	0.776035	0.63366	0.292413	0.197	0.101	3.25361e-100	1.36278e-95	Chromosome partition protein like [Actinidia chinensis var. chinensis]	NA	NA	NA	NA
0	CSS0009915	CSS0009915	0.788355	0.637449	0.306535	0.196	0.099	3.81009e-100	1.59586e-95	PREDICTED: ATP-dependent Clp protease ATP-binding subunit ClpA homolog CD4B, chloroplastic [Vitis vinifera]	GO:0004176(ATP-dependent peptidase activity);GO:0005515(protein binding);GO:0005524(ATP binding);GO:0005618(cell wall);GO:0005739(mitochondrion);GO:0005829(cytosol);GO:0009507(chloroplast);GO:0009532(plastid stroma);GO:0009535(chloroplast thylakoid membrane);GO:0009536(plastid);GO:0009570(chloroplast stroma);GO:0009658(chloroplast organization);GO:0009706(chloroplast inner membrane);GO:0009735(re…	NA	NA	NA
0	CSS0010292	CSS0010292	1.50196	1.19964	0.324254	0.314	0.192	3.98908e-100	1.67083e-95	maturase K (plastid) [Polyspora hainanensis]	NA	NA	NA	NA
0	CSS0043741	CSS0043741	1.03861	0.844935	0.297738	0.252	0.144	1.12003e-99	4.69126e-95	Caltractin like [Actinidia chinensis var. chinensis]	GO:0005515(protein binding);GO:0005634(nucleus);GO:0005739(mitochondrion);GO:0009507(chloroplast);GO:0009535(chloroplast thylakoid membrane);GO:0009570(chloroplast stroma);GO:0009941(chloroplast envelope);GO:0048564(photosystem I assembly);GO:0098572(stromal side of plastid thylakoid membrane)	NA	NA	NA
0	CSS0046531	CSS0046531	0.913613	0.722973	0.33764	0.223	0.117	1.58751e-99	6.64928e-95	Sorting nexin-13 like [Actinidia chinensis var. chinensis]	GO:0005634(nucleus);GO:0007165(signal transduction);GO:0035091(phosphatidylinositol binding);GO:0035556(intracellular signal transduction)	NA	NA	NA
0	CSS0011488	CSS0011488	0.453865	0.36996	0.294895	0.116	0.043	3.35345e-99	1.40459e-94	Tubulin beta-1 chain [Actinidia chinensis var. chinensis]	GO:0003924(GTPase activity);GO:0005198(structural molecule activity);GO:0005200(structural constituent of cytoskeleton);GO:0005525(GTP binding);GO:0005737(cytoplasm);GO:0005773(vacuole);GO:0005874(microtubule);GO:0007017(microtubule-based process);GO:0009416(response to light stimulus);GO:0009826(unidimensional cell growth)	04145(Phagosome)	K07375	NA
0	CSS0040122	CSS0040122	1.42002	1.00385	0.500371	0.187	0.09	4.70161e-99	1.96927e-94	Serine/threonine-protein kinase [Actinidia chinensis var. chinensis]	GO:0004674(protein serine/threonine kinase activity);GO:0005829(cytosol);GO:0006468(protein phosphorylation);GO:0035556(intracellular signal transduction)	NA	NA	NA
0	CSS0027377	CSS0027377	1.55207	1.23774	0.326487	0.334	0.208	1.04057e-98	4.35842e-94	protein S-acyltransferase 10-like [Coffea arabica]	GO:0005634(nucleus);GO:0005774(vacuolar membrane);GO:0005783(endoplasmic reticulum);GO:0005794(Golgi apparatus);GO:0009651(response to salt stress);GO:0009705(plant-type vacuole membrane);GO:0016021(integral component of membrane);GO:0019706(protein-cysteine S-palmitoyltransferase activity);GO:0099402(plant organ development)	NA	NA	NA
0	CSS0037835	CSS0037835	0.528152	0.435628	0.277855	0.136	0.059	1.05827e-98	4.43256e-94	Acyl-lipid (9-3)-desaturase [Actinidia chinensis var. chinensis]	GO:0005737(cytoplasm);GO:0005783(endoplasmic reticulum);GO:0005789(endoplasmic reticulum membrane);GO:0006629(lipid metabolic process);GO:0016021(integral component of membrane);GO:0016491(oxidoreductase activity);GO:0030148(sphingolipid biosynthetic process);GO:0046872(metal ion binding);GO:0052631(sphingolipid delta-8 desaturase activity);GO:0055114(oxidation-reduction process);GO:0070417(cellu…	NA	NA	NA
0	CSS0034534	CSS0034534	1.43224	1.14147	0.327379	0.315	0.192	1.40429e-98	5.88187e-94	Aminopeptidase [Actinidia chinensis var. chinensis]	GO:0005737(cytoplasm);GO:0005886(plasma membrane);GO:0006508(proteolysis);GO:0008270(zinc ion binding);GO:0042277(peptide binding);GO:0043171(peptide catabolic process);GO:0070006(metalloaminopeptidase activity)	NA	NA	NA
0	CSS0006596	CSS0006596	0.69881	0.581018	0.266317	0.186	0.095	1.47456e-98	6.17618e-94	Oxygen-evolving enhancer protein like [Actinidia chinensis var. chinensis]	GO:0009507(chloroplast)	NA	NA	NA
0	CSS0036750	CSS0036750	1.68527	1.4064	0.260971	0.365	0.241	4.08947e-98	1.71287e-93	10 kDa chaperonin 1, chloroplastic-like [Olea europaea var. sylvestris]	GO:0005759(mitochondrial matrix);GO:0006986(response to unfolded protein);GO:0009507(chloroplast);GO:0046872(metal ion binding);GO:0051082(unfolded protein binding);GO:0051085(chaperone cofactor-dependent protein refolding);GO:0051087(chaperone binding)	NA	NA	NA
0	CSS0004732	CSS0004732	0.816949	0.677699	0.2696	0.208	0.112	6.72977e-98	2.81876e-93	Amidohydrolase [Actinidia chinensis var. chinensis]	GO:0005737(cytoplasm);GO:0005783(endoplasmic reticulum);GO:0016787(hydrolase activity);GO:0048471(perinuclear region of cytoplasm)	NA	NA	NA
0	CSS0027686	CSS0027686	0.458253	0.375055	0.289042	0.126	0.049	8.07359e-98	3.38162e-93	Transcription factor WER like [Actinidia chinensis var. chinensis]	GO:0000981(RNA polymerase II transcription factor activity, sequence-specific DNA binding);GO:0001135(transcription factor activity, RNA polymerase II transcription factor recruiting);GO:0003677(DNA binding);GO:0003700(DNA binding transcription factor activity);GO:0005515(protein binding);GO:0005634(nucleus);GO:0006351(transcription, DNA-templated);GO:0006355(regulation of transcription, DNA-temp…	NA	NA	NA
0	CSS0007167	CSS0007167	0.470467	0.391087	0.266603	0.129	0.053	9.296e-98	3.89363e-93	Protein TIC 55 like [Actinidia chinensis var. chinensis]	GO:0009507(chloroplast);GO:0009706(chloroplast inner membrane);GO:0009941(chloroplast envelope);GO:0010277(chlorophyllide a oxygenase [overall] activity);GO:0016021(integral component of membrane);GO:0045036(protein targeting to chloroplast);GO:0046872(metal ion binding);GO:0051537(2 iron, 2 sulfur cluster binding);GO:0055114(oxidation-reduction process)	00860(Porphyrin and chlorophyll metabolism)	K13071	EC:1.14.15.17
0	CSS0014712	CSS0014712	0.555316	0.451064	0.299977	0.148	0.064	1.62701e-97	6.81472e-93	Porphobilinogen deaminase [Actinidia chinensis var. chinensis]	GO:0003674(molecular_function);GO:0008150(biological_process);GO:0009507(chloroplast);GO:0009535(chloroplast thylakoid membrane);GO:0009570(chloroplast stroma)	NA	NA	NA
0	CSS0035426	CSS0035426	1.13128	0.927398	0.286691	0.259	0.151	1.87152e-97	7.83885e-93	Immunoglobulin-like and fibronectin type III domain-containing protein [Actinidia chinensis var. chinensis]	GO:0003674(molecular_function);GO:0008150(biological_process);GO:0009507(chloroplast)	NA	NA	NA
0	CSS0014418	CSS0014418	0.523375	0.43344	0.272012	0.138	0.06	4.5155e-97	1.89132e-92	PREDICTED: protein STRICTOSIDINE SYNTHASE-LIKE 4-like [Juglans regia]	GO:0005783(endoplasmic reticulum);GO:0016020(membrane);GO:0016788(hydrolase activity, acting on ester bonds)	NA	NA	NA
0	CSS0030772	CSS0030772	0.756153	0.62583	0.272906	0.194	0.102	4.40861e-96	1.84655e-91	Alpha-glucan phosphorylase, H isozyme like [Actinidia chinensis var. chinensis]	GO:0005737(cytoplasm);GO:0005980(glycogen catabolic process);GO:0008184(glycogen phosphorylase activity);GO:0030170(pyridoxal phosphate binding)	00500(Starch and sucrose metabolism)	K00688	EC:2.4.1.1
0	CSS0019997	CSS0019997	0.829683	0.675069	0.297525	0.192	0.099	6.39062e-96	2.67671e-91	hypothetical protein CEY00_Acc23404 [Actinidia chinensis var. chinensis]	GO:0008150(biological_process)	NA	NA	NA
0	CSS0005330	CSS0005330	0.752091	0.623479	0.270567	0.198	0.104	7.01185e-96	2.93691e-91	GTP cyclohydrolase-2 like [Actinidia chinensis var. chinensis]	GO:0003935(GTP cyclohydrolase II activity);GO:0005525(GTP binding);GO:0008686(3,4-dihydroxy-2-butanone-4-phosphate synthase activity);GO:0009231(riboflavin biosynthetic process);GO:0009507(chloroplast);GO:0009570(chloroplast stroma);GO:0016020(membrane);GO:0046872(metal ion binding)	00740(Riboflavin metabolism);00790(Folate biosynthesis)	K14652	EC:4.1.99.12;EC:3.5.4.25
0	CSS0000740	CSS0000740	0.698825	0.580671	0.267211	0.187	0.096	8.95003e-96	3.74872e-91	hypothetical protein CEY00_Acc00382 [Actinidia chinensis var. chinensis]	GO:0003723(RNA binding);GO:0005634(nucleus);GO:0006952(defense response);GO:0009507(chloroplast);GO:0042644(chloroplast nucleoid);GO:0042646(plastid nucleoid);GO:1901259(chloroplast rRNA processing)	NA	NA	NA
0	CSS0036480	CSS0036480	1.84167	1.50474	0.291499	0.375	0.247	1.74554e-95	7.31121e-91	S-adenosylmethionine carrier 1 like [Actinidia chinensis var. chinensis]	GO:0003735(structural constituent of ribosome);GO:0006412(translation)	NA	NA	NA
0	CSS0036380	CSS0036380	0.500469	0.412534	0.278768	0.133	0.056	3.11778e-95	1.30588e-90	1,4-dihydroxy-2-naphthoyl-CoA synthase, peroxisomal like [Actinidia chinensis var. chinensis]	GO:0005739(mitochondrion);GO:0005777(peroxisome);GO:0008935(1,4-dihydroxy-2-naphthoyl-CoA synthase activity);GO:0009234(menaquinone biosynthetic process);GO:0042371(vitamin K biosynthetic process)	00130(Ubiquinone and other terpenoid-quinone biosynthesis)	K01661	EC:4.1.3.36
0	CSS0001754	CSS0001754	1.46299	1.19891	0.287206	0.311	0.195	3.56083e-95	1.49145e-90	NAD kinase [Actinidia chinensis var. chinensis]	GO:0003951(NAD+ kinase activity);GO:0006741(NADP biosynthetic process);GO:0016310(phosphorylation);GO:0019674(NAD metabolic process)	00760(Nicotinate and nicotinamide metabolism)	K00858	EC:2.7.1.23
0	CSS0001442	CSS0001442	2.80216	2.00218	0.484966	0.324	0.2	3.88215e-95	1.62604e-90	RecName: Full=Phenylalanine ammonia-lyase	GO:0005515(protein binding);GO:0005737(cytoplasm);GO:0006559(L-phenylalanine catabolic process);GO:0006952(defense response);GO:0006979(response to oxidative stress);GO:0009555(pollen development);GO:0009611(response to wounding);GO:0009699(phenylpropanoid biosynthetic process);GO:0009800(cinnamic acid biosynthetic process);GO:0009819(drought recovery);GO:0010224(response to UV-B);GO:0045548(phen…	00360(Phenylalanine metabolism);00940(Phenylpropanoid biosynthesis)	K10775	EC:4.3.1.24
0	CSS0043321	CSS0043321	2.901	2.39351	0.277421	0.514	0.373	4.7031e-95	1.9699e-90	Glucose-6-phosphate 1-epimerase [Actinidia chinensis var. chinensis]	GO:0004034(aldose 1-epimerase activity);GO:0005829(cytosol);GO:0005975(carbohydrate metabolic process);GO:0006012(galactose metabolic process);GO:0009737(response to abscisic acid);GO:0047938(glucose-6-phosphate 1-epimerase activity)	00010(Glycolysis / Gluconeogenesis)	K01792	EC:5.1.3.15
0	CSS0039833	CSS0039833	0.662736	0.53674	0.30421	0.166	0.078	1.33098e-94	5.57479e-90	Pentatricopeptide repeat-containing protein [Actinidia chinensis var. chinensis]	GO:0004519(endonuclease activity);GO:0005739(mitochondrion);GO:0009451(RNA modification);GO:0009507(chloroplast);GO:0009553(embryo sac development);GO:0009555(pollen development);GO:0009793(embryo development ending in seed dormancy);GO:0019843(rRNA binding);GO:0048868(pollen tube development)	NA	NA	NA
0	CSS0032789	CSS0032789	0.537659	0.446407	0.268334	0.143	0.064	6.38545e-94	2.67455e-89	Protein ORANGE-ORANGE like [Actinidia chinensis var. chinensis]	GO:0005576(extracellular region);GO:0005783(endoplasmic reticulum);GO:0009507(chloroplast);GO:0015979(photosynthesis);GO:0047134(protein-disulfide reductase activity)	NA	NA	NA
0	CSS0031926	CSS0031926	1.3626	1.12584	0.275362	0.321	0.204	1.2843e-93	5.37929e-89	Chlorophyll(ide) b reductase [Actinidia chinensis var. chinensis]	GO:0010304(PSII associated light-harvesting complex II catabolic process);GO:0015996(chlorophyll catabolic process);GO:0034256(chlorophyll(ide) b reductase activity)	00860(Porphyrin and chlorophyll metabolism)	K13606	EC:1.1.1.294
0	CSS0044312	CSS0044312	0.50392	0.417229	0.272354	0.126	0.052	3.1485e-93	1.31875e-88	Methionine gamma-lyase [Actinidia chinensis var. chinensis]	GO:0003824(catalytic activity);GO:0003962(cystathionine gamma-synthase activity);GO:0004123(cystathionine gamma-lyase activity);GO:0005737(cytoplasm);GO:0005829(cytosol);GO:0006520(cellular amino acid metabolic process);GO:0009970(cellular response to sulfate starvation);GO:0018826(methionine gamma-lyase activity);GO:0019343(cysteine biosynthetic process via cystathionine);GO:0019346(transsulfura…	00270(Cysteine and methionine metabolism);00450(Selenocompound metabolism)	K01761	EC:4.4.1.11
0	CSS0023512	CSS0023512	1.34639	1.02493	0.393565	0.253	0.142	4.80302e-93	2.01175e-88	Arogenate dehydratase/prephenate dehydratase [Actinidia chinensis var. chinensis]	GO:0004664(prephenate dehydratase activity);GO:0009094(L-phenylalanine biosynthetic process);GO:0009507(chloroplast);GO:0009570(chloroplast stroma);GO:0047769(arogenate dehydratase activity)	00400(Phenylalanine, tyrosine and tryptophan biosynthesis)	K05359	EC:4.2.1.91;EC:4.2.1.51
0	CSS0047169	CSS0047169	0.802882	0.659095	0.284702	0.197	0.104	1.47577e-92	6.18128e-88	GA signaling F-Box [Actinidia deliciosa]	GO:0005515(protein binding);GO:0005634(nucleus);GO:0009740(gibberellic acid mediated signaling pathway);GO:0009845(seed germination);GO:0009939(positive regulation of gibberellic acid mediated signaling pathway);GO:0010162(seed dormancy process);GO:0016567(protein ubiquitination);GO:0019005(SCF ubiquitin ligase complex)	04075(Plant hormone signal transduction)	K14495	NA
0	CSS0035789	CSS0035789	1.23501	0.992367	0.315572	0.283	0.17	2.65644e-92	1.11265e-87	TRNA-dihydrouridine(20/20a) synthase [Actinidia chinensis var. chinensis]	GO:0005829(cytosol);GO:0017150(tRNA dihydrouridine synthase activity)	NA	NA	NA
0	CSS0026167	CSS0026167	0.728295	0.600619	0.278074	0.185	0.095	3.54328e-92	1.4841e-87	protein SUPPRESSOR OF QUENCHING 1, chloroplastic isoform X3 [Quercus suber]	GO:0008152(metabolic process);GO:0009507(chloroplast);GO:0009534(chloroplast thylakoid);GO:0009535(chloroplast thylakoid membrane);GO:0009570(chloroplast stroma);GO:0010196(nonphotochemical quenching);GO:0016021(integral component of membrane);GO:0016787(hydrolase activity);GO:0042651(thylakoid membrane);GO:0045454(cell redox homeostasis);GO:0046872(metal ion binding)	00740(Riboflavin metabolism)	K20884	EC:2.7.1.26;EC:3.1.3.102
0	CSS0010367	CSS0010367	2.50308	1.90291	0.395498	0.316	0.195	3.80798e-92	1.59497e-87	phenylalanine ammonia-lyase [Camellia sinensis]	GO:0005515(protein binding);GO:0005737(cytoplasm);GO:0005829(cytosol);GO:0006559(L-phenylalanine catabolic process);GO:0006952(defense response);GO:0006979(response to oxidative stress);GO:0009611(response to wounding);GO:0009699(phenylpropanoid biosynthetic process);GO:0009800(cinnamic acid biosynthetic process);GO:0045548(phenylalanine ammonia-lyase activity);GO:0080167(response to karrikin)	00360(Phenylalanine metabolism);00940(Phenylpropanoid biosynthesis)	K10775	EC:4.3.1.24
0	CSS0018490	CSS0018490	0.572842	0.47304	0.276177	0.146	0.067	5.15311e-92	2.15838e-87	Chaperone protein like [Actinidia chinensis var. chinensis]	GO:0008150(biological_process);GO:0009507(chloroplast);GO:0009535(chloroplast thylakoid membrane);GO:0016021(integral component of membrane)	NA	NA	NA
0	CSS0020803	CSS0020803	1.41014	1.13895	0.308136	0.321	0.201	5.4214e-92	2.27076e-87	Ribonuclease [Actinidia chinensis var. chinensis]	GO:0003824(catalytic activity);GO:0009507(chloroplast);GO:0009658(chloroplast organization);GO:0009793(embryo development ending in seed dormancy);GO:0009942(longitudinal axis specification);GO:0060918(auxin transport)	NA	NA	NA
0	CSS0020760	CSS0020760	0.817328	0.68185	0.261461	0.212	0.118	1.24438e-91	5.2121e-87	Trans-2-enoyl-CoA reductase [Actinidia chinensis var. chinensis]	GO:0003674(molecular_function);GO:0009507(chloroplast);GO:0009535(chloroplast thylakoid membrane);GO:0009643(photosynthetic acclimation);GO:0009941(chloroplast envelope);GO:0016021(integral component of membrane)	NA	NA	NA
0	CSS0017510	CSS0017510	2.59072	2.06736	0.325561	0.458	0.321	1.2753e-91	5.34158e-87	Pyruvate carboxylase subunit B like [Actinidia chinensis var. chinensis]	GO:0005515(protein binding);GO:0009507(chloroplast);GO:0045717(negative regulation of fatty acid biosynthetic process)	NA	NA	NA
0	CSS0004525	CSS0004525	1.09332	0.851804	0.360118	0.243	0.136	3.60701e-91	1.51079e-86	Phosphatidyl-N-methylethanolamine N-methyltransferase [Actinidia chinensis var. chinensis]	GO:0000773(phosphatidyl-N-methylethanolamine N-methyltransferase activity);GO:0005789(endoplasmic reticulum membrane);GO:0008654(phospholipid biosynthetic process);GO:0080101(phosphatidyl-N-dimethylethanolamine N-methyltransferase activity)	00564(Glycerophospholipid metabolism)	K00550	EC:2.1.1.71
0	CSS0008199	CSS0008199	1.56626	1.30543	0.2628	0.353	0.233	3.84026e-91	1.60849e-86	Glutathione S-transferase [Actinidia chinensis var. chinensis]	GO:0004364(glutathione transferase activity);GO:0005737(cytoplasm);GO:0006749(glutathione metabolic process)	00480(Glutathione metabolism)	K00799	EC:2.5.1.18
0	CSS0001873	CSS0001873	1.28863	1.07593	0.260252	0.298	0.188	4.66094e-91	1.95223e-86	PREDICTED: uncharacterized protein LOC100252018 [Vitis vinifera]	GO:0003674(molecular_function);GO:0005739(mitochondrion);GO:0008150(biological_process)	00790(Folate biosynthesis)	K13941	EC:2.7.6.3;EC:2.5.1.15
0	CSS0033645	CSS0033645	0.763044	0.629605	0.27732	0.185	0.096	5.69905e-91	2.38705e-86	Auxilin-like protein [Actinidia chinensis var. chinensis]	GO:0003674(molecular_function);GO:0005739(mitochondrion);GO:0008150(biological_process);GO:0009451(RNA modification)	NA	NA	NA
0	CSS0004024	CSS0004024	1.00437	0.832964	0.269968	0.247	0.145	1.0221e-90	4.28108e-86	FGGY carbohydrate kinase domain-containing protein [Actinidia chinensis var. chinensis]	GO:0005737(cytoplasm);GO:0016310(phosphorylation);GO:0016773(phosphotransferase activity, alcohol group as acceptor)	00040(Pentose and glucuronate interconversions)	K00875	EC:2.7.1.47
0	CSS0040363	CSS0040363	0.985338	0.81718	0.269965	0.238	0.138	1.99223e-90	8.34445e-86	Sugar phosphate/phosphate translocator like [Actinidia chinensis var. chinensis]	GO:0000139(Golgi membrane);GO:0005794(Golgi apparatus);GO:0008514(organic anion transmembrane transporter activity);GO:0008643(carbohydrate transport);GO:0015780(nucleotide-sugar transmembrane transport);GO:0016021(integral component of membrane);GO:0048359(mucilage metabolic process involved in seed coat development)	NA	NA	NA
0	CSS0020927	CSS0020927	5.02211	3.85634	0.381059	0.613	0.478	6.68622e-90	2.80052e-85	ATP synthase CF0 subunit I (chloroplast) [Camellia japonica]	GO:0009536(plastid)	00190(Oxidative phosphorylation);00195(Photosynthesis)	K02109	NA
0	CSS0048275	CSS0048275	0.729776	0.599633	0.283376	0.185	0.096	6.86964e-90	2.87735e-85	WD repeat-containing protein [Actinidia chinensis var. chinensis]	GO:0003676(nucleic acid binding);GO:0003700(DNA binding transcription factor activity);GO:0005576(extracellular region);GO:0006355(regulation of transcription, DNA-templated);GO:0008270(zinc ion binding);GO:0016021(integral component of membrane);GO:0031225(anchored component of membrane)	NA	NA	NA
0	CSS0009958	CSS0009958	1.69645	1.33779	0.342666	0.354	0.228	1.0852e-89	4.54534e-85	Magnesium transporter like [Actinidia chinensis var. chinensis]	GO:0005886(plasma membrane);GO:0008150(biological_process);GO:0015095(magnesium ion transmembrane transporter activity);GO:0015693(magnesium ion transport);GO:0016021(integral component of membrane)	NA	NA	NA
0	CSS0025621	CSS0025621	1.14545	0.931882	0.2977	0.266	0.158	1.69761e-89	7.11046e-85	Sulfiredoxin like [Actinidia chinensis var. chinensis]	NA	NA	NA	NA
0	CSS0039937	CSS0039937	0.887839	0.730714	0.280991	0.209	0.115	1.95897e-89	8.20515e-85	hypothetical protein BVC80_6087g2 [Macleaya cordata]	NA	03010(Ribosome)	K02948	NA
0	CSS0023409	CSS0023409	0.847757	0.699037	0.278283	0.193	0.103	3.02695e-89	1.26784e-84	auxin early response protein GH3.10 [Camellia sinensis]	GO:0005737(cytoplasm);GO:0009416(response to light stimulus);GO:0009507(chloroplast);GO:0009733(response to auxin);GO:0016874(ligase activity)	04075(Plant hormone signal transduction)	K14487	NA
0	CSS0037036	CSS0037036	0.520651	0.433997	0.26263	0.136	0.061	7.27692e-89	3.04794e-84	PREDICTED: patatin-like protein 6 [Vitis vinifera]	GO:0006952(defense response);GO:0016042(lipid catabolic process);GO:0016787(hydrolase activity);GO:0045735(nutrient reservoir activity)	NA	NA	NA
0	CSS0019245	CSS0019245	3.36453	2.73696	0.297835	0.56	0.419	8.4534e-89	3.54071e-84	Sucrose nonfermenting 4-like protein [Actinidia chinensis var. chinensis]	GO:0000266(mitochondrial fission);GO:0004674(protein serine/threonine kinase activity);GO:0005515(protein binding);GO:0005634(nucleus);GO:0005737(cytoplasm);GO:0005975(carbohydrate metabolic process);GO:0009859(pollen hydration);GO:0016559(peroxisome fission);GO:0019887(protein kinase regulator activity);GO:0030295(protein kinase activator activity);GO:0042149(cellular response to glucose starvat…	00970(Aminoacyl-tRNA biosynthesis)	K01867	EC:6.1.1.2
0	CSS0044611	CSS0044611	0.688656	0.572218	0.267218	0.177	0.091	1.50762e-88	6.31468e-84	PREDICTED: probable galacturonosyltransferase-like 3 [Nelumbo nucifera]	GO:0000271(polysaccharide biosynthetic process);GO:0005794(Golgi apparatus);GO:0016757(transferase activity, transferring glycosyl groups)	NA	NA	NA
0	CSS0013162	CSS0013162	0.812562	0.677841	0.26153	0.204	0.112	3.73791e-88	1.56562e-83	Upstream activation factor subunit spp27 like [Actinidia chinensis var. chinensis]	GO:0003674(molecular_function);GO:0005634(nucleus);GO:0008150(biological_process)	NA	NA	NA
0	CSS0003881	CSS0003881	1.64687	1.37355	0.26181	0.358	0.239	4.70022e-88	1.96869e-83	RuBisCO large subunit-binding protein subunit beta precursor [Actinidia chinensis var. chinensis]	GO:0005524(ATP binding);GO:0005634(nucleus);GO:0005730(nucleolus);GO:0005739(mitochondrion);GO:0005794(Golgi apparatus);GO:0005829(cytosol);GO:0006458('de novo' protein folding);GO:0007005(mitochondrion organization);GO:0009507(chloroplast);GO:0009570(chloroplast stroma);GO:0009941(chloroplast envelope);GO:0022626(cytosolic ribosome);GO:0042026(protein refolding);GO:0044183(protein binding involv…	03018(RNA degradation)	K04077	NA
0	CSS0042503	CSS0042503	1.90573	1.52302	0.323411	0.36	0.236	5.07552e-88	2.12588e-83	Metal tolerance protein [Actinidia chinensis var. chinensis]	GO:0005385(zinc ion transmembrane transporter activity);GO:0010043(response to zinc ion);GO:0016020(membrane);GO:0061088(regulation of sequestering of zinc ion)	NA	NA	NA
0	CSS0000404	CSS0000404	0.554342	0.461163	0.2655	0.144	0.067	7.02261e-88	2.94142e-83	acyl-CoA oxidase 2 [Camellia sinensis]	GO:0000062(fatty-acyl-CoA binding);GO:0003995(acyl-CoA dehydrogenase activity);GO:0005777(peroxisome);GO:0009055(electron transfer activity);GO:0033539(fatty acid beta-oxidation using acyl-CoA dehydrogenase);GO:0050660(flavin adenine dinucleotide binding);GO:0052890(oxidoreductase activity, acting on the CH-CH group of donors, with a flavin as acceptor);GO:0055088(lipid homeostasis)	00071(Fatty acid degradation);00592(alpha-Linolenic acid metabolism);01040(Biosynthesis of unsaturated fatty acids);04146(Peroxisome)	K00232	EC:1.3.3.6
0	CSS0014740	CSS0014740	2.15966	1.7371	0.314123	0.374	0.25	1.44608e-87	6.05693e-83	Ribulose bisphosphate carboxylase/oxygenase activase 1, chloroplastic [Vitis vinifera]	GO:0005524(ATP binding);GO:0005618(cell wall);GO:0005634(nucleus);GO:0009409(response to cold);GO:0009416(response to light stimulus);GO:0009507(chloroplast);GO:0009535(chloroplast thylakoid membrane);GO:0009570(chloroplast stroma);GO:0009579(thylakoid);GO:0009753(response to jasmonic acid);GO:0009941(chloroplast envelope);GO:0010150(leaf senescence);GO:0010287(plastoglobule);GO:0010319(stromule)…	03010(Ribosome)	K02960	NA
0	CSS0050462	CSS0050462	5.00265	4.01295	0.318031	0.589	0.451	2.0823e-87	8.7217e-83	Caffeoylshikimate esterase, partial [Actinidia chinensis var. chinensis]	GO:0006629(lipid metabolic process);GO:0016020(membrane);GO:0016298(lipase activity)	00561(Glycerolipid metabolism)	K01054	EC:3.1.1.23
0	CSS0006565	CSS0006565	0.705132	0.588396	0.261104	0.187	0.1	2.18373e-87	9.14656e-83	violaxanthin de-epoxidase [Camellia sinensis]	GO:0005515(protein binding);GO:0006631(fatty acid metabolic process);GO:0009408(response to heat);GO:0009507(chloroplast);GO:0009534(chloroplast thylakoid);GO:0009535(chloroplast thylakoid membrane);GO:0009543(chloroplast thylakoid lumen);GO:0010028(xanthophyll cycle);GO:0015994(chlorophyll metabolic process);GO:0016122(xanthophyll metabolic process);GO:0030095(chloroplast photosystem II);GO:0031…	00906(Carotenoid biosynthesis)	K09839	EC:1.23.5.1
0	CSS0013098	CSS0013098	0.710188	0.590576	0.266079	0.18	0.094	3.91737e-87	1.64079e-82	thioredoxin Y1, chloroplastic-like [Herrania umbratica]	GO:0000103(sulfate assimilation);GO:0005737(cytoplasm);GO:0006457(protein folding);GO:0015035(protein disulfide oxidoreductase activity);GO:0016671(oxidoreductase activity, acting on a sulfur group of donors, disulfide as acceptor);GO:0034599(cellular response to oxidative stress);GO:0045454(cell redox homeostasis);GO:0055114(oxidation-reduction process)	NA	NA	NA
0	CSS0046691	CSS0046691	0.799061	0.666169	0.262417	0.203	0.112	6.52804e-87	2.73427e-82	Rho GDP-dissociation inhibitor like [Actinidia chinensis var. chinensis]	GO:0005094(Rho GDP-dissociation inhibitor activity);GO:0005096(GTPase activator activity);GO:0005515(protein binding);GO:0005737(cytoplasm);GO:0009932(cell tip growth);GO:0010053(root epidermal cell differentiation)	NA	NA	NA
0	CSS0041977	CSS0041977	0.618941	0.510214	0.278699	0.162	0.079	2.16593e-86	9.072e-82	Methyltransferase [Actinidia chinensis var. chinensis]	GO:0005768(endosome);GO:0005774(vacuolar membrane);GO:0005802(trans-Golgi network);GO:0008757(S-adenosylmethionine-dependent methyltransferase activity);GO:0032259(methylation)	NA	NA	NA
0	CSS0009185	CSS0009185	0.701539	0.565945	0.309862	0.174	0.086	4.90729e-86	2.05542e-81	Pentatricopeptide repeat-containing protein [Actinidia chinensis var. chinensis]	GO:0005739(mitochondrion);GO:0008150(biological_process);GO:0009507(chloroplast)	NA	NA	NA
0	CSS0039080	CSS0039080	1.61306	1.30865	0.301722	0.334	0.216	7.13886e-86	2.99011e-81	hypothetical protein CEY00_Acc29408 [Actinidia chinensis var. chinensis]	GO:0003674(molecular_function);GO:0005634(nucleus);GO:0008150(biological_process)	NA	NA	NA
0	CSS0006320	CSS0006320	0.743632	0.619399	0.26372	0.179	0.094	3.9744e-85	1.66468e-80	putative alcohol acyl transferase [Camellia sinensis]	GO:0009821(alkaloid biosynthetic process);GO:0047203(13-hydroxylupinine O-tigloyltransferase activity)	NA	NA	NA
0	CSS0001303	CSS0001303	1.30753	1.06871	0.29097	0.294	0.183	7.33106e-85	3.07061e-80	serine hydroxymethyltransferase 7-like isoform X1 [Coffea arabica]	GO:0004372(glycine hydroxymethyltransferase activity);GO:0005634(nucleus);GO:0005737(cytoplasm);GO:0006544(glycine metabolic process);GO:0006563(L-serine metabolic process);GO:0019264(glycine biosynthetic process from serine);GO:0030170(pyridoxal phosphate binding);GO:0035999(tetrahydrofolate interconversion);GO:0044030(regulation of DNA methylation);GO:0046500(S-adenosylmethionine metabolic proc…	00630(Glyoxylate and dicarboxylate metabolism);00260(Glycine, serine and threonine metabolism);00460(Cyanoamino acid metabolism);00670(One carbon pool by folate)	K00600	EC:2.1.2.1
0	CSS0047505	CSS0047505	1.60076	1.29161	0.309584	0.338	0.219	8.16887e-85	3.42153e-80	PREDICTED: GATA transcription factor 15-like [Juglans regia]	GO:0000977(RNA polymerase II regulatory region sequence-specific DNA binding);GO:0001085(RNA polymerase II transcription factor binding);GO:0001228(transcriptional activator activity, RNA polymerase II transcription regulatory region sequence-specific DNA binding);GO:0003682(chromatin binding);GO:0005634(nucleus);GO:0005667(transcription factor complex);GO:0030154(cell differentiation)	NA	NA	NA
0	CSS0044859	CSS0044859	0.895573	0.706505	0.34211	0.199	0.105	1.52851e-84	6.40215e-80	hypothetical protein Poptr_cp018 [Populus trichocarpa]	GO:0009536(plastid)	00195(Photosynthesis)	K02724	NA
0	CSS0012032	CSS0012032	2.47338	1.9684	0.329457	0.332	0.216	2.25668e-84	9.45212e-80	glutamate decarboxylase 1 [Camellia sinensis]	GO:0004351(glutamate decarboxylase activity);GO:0005516(calmodulin binding);GO:0005829(cytosol);GO:0006536(glutamate metabolic process);GO:0030170(pyridoxal phosphate binding);GO:0046686(response to cadmium ion)	00650(Butanoate metabolism);00250(Alanine, aspartate and glutamate metabolism);00410(beta-Alanine metabolism);00430(Taurine and hypotaurine metabolism)	K01580	EC:4.1.1.15
0	CSS0010396	CSS0010396	0.689703	0.560293	0.299794	0.153	0.073	2.29176e-84	9.59903e-80	Zinc transporter 5 like [Actinidia chinensis var. chinensis]	GO:0005385(zinc ion transmembrane transporter activity);GO:0005886(plasma membrane);GO:0071577(zinc II ion transmembrane transport)	NA	NA	NA
0	CSS0033612	CSS0033612	10.8113	8.94724	0.273021	0.612	0.476	4.40164e-84	1.84363e-79	lipoxygenase [Camellia sinensis]	GO:0016165(linoleate 13S-lipoxygenase activity)	00591(Linoleic acid metabolism);00592(alpha-Linolenic acid metabolism)	K00454	EC:1.13.11.12
0	CSS0045304	CSS0045304	0.712075	0.593548	0.262664	0.175	0.091	1.66822e-83	6.98735e-79	Xyloglucan endotransglucosylase/hydrolase protein [Actinidia chinensis var. chinensis]	GO:0004553(hydrolase activity, hydrolyzing O-glycosyl compounds);GO:0005576(extracellular region);GO:0005618(cell wall);GO:0005975(carbohydrate metabolic process);GO:0010411(xyloglucan metabolic process);GO:0016762(xyloglucan:xyloglucosyl transferase activity);GO:0016798(hydrolase activity, acting on glycosyl bonds);GO:0016998(cell wall macromolecule catabolic process);GO:0042546(cell wall biogen…	NA	NA	NA
0	CSS0040677	CSS0040677	0.590195	0.486102	0.279933	0.151	0.072	2.01483e-83	8.43913e-79	auxin-responsive protein SAUR50-like [Durio zibethinus]	GO:0005516(calmodulin binding);GO:0005575(cellular_component);GO:0009733(response to auxin)	04075(Plant hormone signal transduction)	K14488	NA
0	CSS0010150	CSS0010150	0.474472	0.392339	0.274222	0.116	0.048	2.11127e-83	8.84307e-79	ABC transporter C family member 9 like [Actinidia chinensis var. chinensis]	GO:0000325(plant-type vacuole);GO:0005524(ATP binding);GO:0005773(vacuole);GO:0005774(vacuolar membrane);GO:0005886(plasma membrane);GO:0008281(sulfonylurea receptor activity);GO:0008559(xenobiotic transmembrane transporting ATPase activity);GO:0009651(response to salt stress);GO:0016021(integral component of membrane);GO:0030007(cellular potassium ion homeostasis);GO:0042626(ATPase activity, cou…	02010(ABC transporters)	K05665	NA
0	CSS0028550	CSS0028550	0.763773	0.633744	0.269244	0.193	0.106	3.09187e-83	1.29503e-78	Heat shock protein like [Actinidia chinensis var. chinensis]	GO:0005515(protein binding);GO:0005524(ATP binding);GO:0005739(mitochondrion);GO:0005774(vacuolar membrane);GO:0005829(cytosol);GO:0006457(protein folding);GO:0009408(response to heat);GO:0009414(response to water deprivation);GO:0009507(chloroplast);GO:0009536(plastid);GO:0009570(chloroplast stroma);GO:0009651(response to salt stress);GO:0009704(de-etiolation);GO:0009793(embryo development endin…	04141(Protein processing in endoplasmic reticulum);04626(Plant-pathogen interaction)	K09487	NA
0	CSS0036150	CSS0036150	0.668204	0.556744	0.263274	0.169	0.087	6.80477e-83	2.85018e-78	Mediator of RNA polymerase II transcription subunit 33A like [Actinidia chinensis var. chinensis]	GO:0003674(molecular_function);GO:0006351(transcription, DNA-templated);GO:0006355(regulation of transcription, DNA-templated);GO:0009698(phenylpropanoid metabolic process);GO:0016592(mediator complex);GO:2000762(regulation of phenylpropanoid metabolic process)	NA	NA	NA
0	CSS0030991	CSS0030991	0.806125	0.660478	0.287493	0.178	0.093	1.06933e-82	4.47888e-78	unnamed protein product [Coffea canephora]	GO:0003700(DNA binding transcription factor activity);GO:0005515(protein binding);GO:0005622(intracellular);GO:0005634(nucleus);GO:0006351(transcription, DNA-templated);GO:0006355(regulation of transcription, DNA-templated);GO:0006417(regulation of translation);GO:0009733(response to auxin);GO:0009734(auxin-activated signaling pathway)	04075(Plant hormone signal transduction)	K14484	NA
0	CSS0030224	CSS0030224	0.518423	0.424896	0.28702	0.135	0.059	1.25149e-82	5.24185e-78	B3 domain-containing protein [Actinidia chinensis var. chinensis]	NA	NA	NA	NA
0	CSS0021542	CSS0021542	1.605	1.33638	0.26425	0.343	0.228	2.00461e-82	8.39631e-78	Rab3 GTPase-activating protein non-catalytic subunit like [Actinidia chinensis var. chinensis]	GO:0003674(molecular_function);GO:0005737(cytoplasm)	NA	NA	NA
0	CSS0025541	CSS0025541	0.594816	0.49532	0.264081	0.159	0.079	7.13262e-82	2.9875e-77	2-carboxy-1,4-naphthoquinone phytyltransferase [Actinidia chinensis var. chinensis]	GO:0004659(prenyltransferase activity);GO:0005886(plasma membrane);GO:0009234(menaquinone biosynthetic process);GO:0009507(chloroplast);GO:0009772(photosynthetic electron transport in photosystem II);GO:0010236(plastoquinone biosynthetic process);GO:0016021(integral component of membrane);GO:0031969(chloroplast membrane);GO:0032194(ubiquinone biosynthetic process via 3,4-dihydroxy-5-polyprenylben…	00130(Ubiquinone and other terpenoid-quinone biosynthesis)	K02548	EC:2.5.1.74;EC:2.5.1.-
0	CSS0048824	CSS0048824	1.62146	1.30262	0.315875	0.295	0.185	1.21253e-81	5.07867e-77	isoflavone reductase homolog [Quercus suber]	GO:0009807(lignan biosynthetic process);GO:0010283(pinoresinol reductase activity);GO:0010284(lariciresinol reductase activity);GO:1902125((+)-pinoresinol catabolic process);GO:1902128((-)-lariciresinol catabolic process);GO:1902132((+)-lariciresinol biosynthetic process);GO:1902135((+)-secoisolariciresinol biosynthetic process)	NA	NA	NA
0	CSS0018583	CSS0018583	0.931475	0.7521	0.308592	0.207	0.114	1.95415e-81	8.18497e-77	NA	NA	NA	NA	NA
0	CSS0025675	CSS0025675	0.808789	0.673374	0.264355	0.208	0.117	2.24955e-81	9.42224e-77	Thylakoid ADP,ATP carrier protein [Actinidia chinensis var. chinensis]	GO:0003735(structural constituent of ribosome);GO:0006412(translation)	NA	NA	NA
0	CSS0018238	CSS0018238	0.685809	0.570671	0.265147	0.172	0.09	3.79997e-81	1.59162e-76	Glycerophosphodiester phosphodiesterase [Actinidia chinensis var. chinensis]	GO:0005886(plasma membrane);GO:0006071(glycerol metabolic process);GO:0006629(lipid metabolic process);GO:0008081(phosphoric diester hydrolase activity);GO:0008889(glycerophosphodiester phosphodiesterase activity)	00564(Glycerophospholipid metabolism)	K01126	EC:3.1.4.46
0	CSS0038684	CSS0038684	0.742169	0.617764	0.264692	0.185	0.1	2.1638e-80	9.06309e-76	sec-independent protein translocase protein TATB, chloroplastic [Quercus suber]	GO:0009535(chloroplast thylakoid membrane);GO:0009977(proton motive force dependent protein transmembrane transporter activity);GO:0033281(TAT protein transport complex);GO:0043953(protein transport by the Tat complex);GO:0045038(protein import into chloroplast thylakoid membrane)	03060(Protein export)	K03116	NA
0	CSS0029437	CSS0029437	6.1507	5.06691	0.279644	0.702	0.576	6.86842e-79	2.87684e-74	methionine synthase [Camellia sinensis]	GO:0003871(5-methyltetrahydropteroyltriglutamate-homocysteine S-methyltransferase activity);GO:0005576(extracellular region);GO:0005829(cytosol);GO:0008705(methionine synthase activity);GO:0050667(homocysteine metabolic process)	00270(Cysteine and methionine metabolism);00450(Selenocompound metabolism)	K00549	EC:2.1.1.14
0	CSS0019715	CSS0019715	0.577117	0.472383	0.288907	0.136	0.062	8.26375e-79	3.46127e-74	Amidase [Actinidia chinensis var. chinensis]	GO:0004040(amidase activity);GO:0005654(nucleoplasm);GO:0005737(cytoplasm);GO:0005829(cytosol);GO:0009684(indoleacetic acid biosynthetic process);GO:0009851(auxin biosynthetic process);GO:0016810(hydrolase activity, acting on carbon-nitrogen (but not peptide) bonds);GO:0043864(indoleacetamide hydrolase activity)	00330(Arginine and proline metabolism);00360(Phenylalanine metabolism);00380(Tryptophan metabolism)	K01426	EC:3.5.1.4
0	CSS0008561	CSS0008561	2.42339	2.00179	0.275737	0.419	0.297	5.94086e-78	2.48833e-73	S-adenosylmethionine synthase 2 [Quercus suber]	GO:0004478(methionine adenosyltransferase activity);GO:0005829(cytosol)	00270(Cysteine and methionine metabolism)	K00789	EC:2.5.1.6
0	CSS0011954	CSS0011954	0.926726	0.769167	0.268846	0.22	0.129	2.081e-73	8.71625e-69	Beta-galactosidase [Actinidia chinensis var. chinensis]	GO:0004565(beta-galactosidase activity);GO:0005618(cell wall);GO:0005773(vacuole)	00052(Galactose metabolism);00600(Sphingolipid metabolism);00531(Glycosaminoglycan degradation);00604(Glycosphingolipid biosynthesis - ganglio series);00511(Other glycan degradation)	K12309	EC:3.2.1.23
0	CSS0045515	CSS0045515	1.07406	0.849693	0.338058	0.209	0.119	1.08922e-72	4.5622e-68	Extradiol ring-cleavage dioxygenase [Actinidia chinensis var. chinensis]	GO:0005737(cytoplasm);GO:0006725(cellular aromatic compound metabolic process);GO:0008198(ferrous iron binding);GO:0008270(zinc ion binding);GO:0016491(oxidoreductase activity);GO:0016701(oxidoreductase activity, acting on single donors with incorporation of molecular oxygen);GO:0051213(dioxygenase activity);GO:0055114(oxidation-reduction process)	00965(Betalain biosynthesis)	K15777	EC:1.13.11.-
0	CSS0042615	CSS0042615	1.25889	1.01194	0.315023	0.236	0.142	9.40503e-72	3.9393e-67	aromatic amino acid aminotransferase 2 [Camellia sinensis]	GO:0004838(L-tyrosine:2-oxoglutarate aminotransferase activity);GO:0005737(cytoplasm);GO:0005829(cytosol);GO:0006572(tyrosine catabolic process);GO:0008483(transaminase activity);GO:0009058(biosynthetic process);GO:0010189(vitamin E biosynthetic process);GO:0030170(pyridoxal phosphate binding)	00270(Cysteine and methionine metabolism);00350(Tyrosine metabolism);00360(Phenylalanine metabolism);00400(Phenylalanine, tyrosine and tryptophan biosynthesis);00130(Ubiquinone and other terpenoid-quinone biosynthesis);00950(Isoquinoline alkaloid biosynthesis);00960(Tropane, piperidine and pyridine alkaloid biosynthesis)	K00815	EC:2.6.1.5
0	CSS0048851	CSS0048851	1.41312	1.17271	0.269032	0.292	0.19	2.66009e-71	1.11418e-66	photosystem II protein K (chloroplast) [Camellia sinensis]	GO:0009536(plastid)	00195(Photosynthesis)	K02712	NA
0	CSS0047624	CSS0047624	0.61937	0.51607	0.263236	0.158	0.082	4.94652e-69	2.07185e-64	protein DMR6-LIKE OXYGENASE 2 isoform X1 [Jatropha curcas]	GO:0051213(dioxygenase activity)	00941(Flavonoid biosynthesis)	K05277	EC:1.14.20.4
0	CSS0029414	CSS0029414	0.813725	0.648249	0.327994	0.163	0.087	5.53861e-66	2.31985e-61	uncharacterized protein LOC112033975 [Quercus suber]	GO:0003674(molecular_function);GO:0005739(mitochondrion);GO:0008150(biological_process);GO:0016021(integral component of membrane)	NA	NA	NA
0	CSS0036810	CSS0036810	0.70048	0.579529	0.273464	0.153	0.081	1.23504e-63	5.17298e-59	putative alcohol acyl transferase [Camellia sinensis]	GO:0009821(alkaloid biosynthetic process);GO:0047203(13-hydroxylupinine O-tigloyltransferase activity)	NA	NA	NA
0	CSS0017631	CSS0017631	12.9713	10.2189	0.344077	0.651	0.542	2.38318e-62	9.98195e-58	Beta-primeverosidase [Camellia sinensis]	GO:0008422(beta-glucosidase activity);GO:0009651(response to salt stress);GO:0009725(response to hormone);GO:0019762(glucosinolate catabolic process)	00500(Starch and sucrose metabolism);00460(Cyanoamino acid metabolism);00940(Phenylpropanoid biosynthesis)	K01188	EC:3.2.1.21
0	CSS0001353	CSS0001353	0.560237	0.459505	0.285956	0.126	0.061	4.07452e-62	1.70661e-57	Boron transporter like [Actinidia chinensis var. chinensis]	GO:0005887(integral component of plasma membrane);GO:0008509(anion transmembrane transporter activity);GO:0051453(regulation of intracellular pH);GO:0098656(anion transmembrane transport)	NA	NA	NA
0	CSS0001595	CSS0001595	0.910989	0.755601	0.269809	0.198	0.117	2.12774e-61	8.91205e-57	Patatin-like protein [Actinidia chinensis var. chinensis]	GO:0006952(defense response);GO:0016042(lipid catabolic process);GO:0016787(hydrolase activity);GO:0045735(nutrient reservoir activity)	NA	NA	NA
0	CSS0011116	CSS0011116	0.819001	0.678837	0.270798	0.189	0.112	9.79631e-58	4.10319e-53	E3 ubiquitin-protein like [Actinidia chinensis var. chinensis]	GO:0000209(protein polyubiquitination);GO:0043161(proteasome-mediated ubiquitin-dependent protein catabolic process);GO:0061630(ubiquitin protein ligase activity)	NA	NA	NA
0	CSS0047935	CSS0047935	6.38887	5.30912	0.267088	0.638	0.534	4.8829e-53	2.0452e-48	ribosomal protein S3 (chloroplast) [Camellia sinensis]	GO:0003735(structural constituent of ribosome);GO:0022627(cytosolic small ribosomal subunit)	03010(Ribosome)	K02982	NA
0	CSS0026865	CSS0026865	0.795789	0.63378	0.328403	0.134	0.073	1.5683e-49	6.56883e-45	Glucose-1-phosphate adenylyltransferase large subunit/amyloplastic like [Actinidia chinensis var. chinensis]	GO:0008878(glucose-1-phosphate adenylyltransferase activity)	00500(Starch and sucrose metabolism);00520(Amino sugar and nucleotide sugar metabolism)	K00975	EC:2.7.7.27
0	CSS0045477	CSS0045477	0.832754	0.690041	0.271208	0.164	0.098	1.47281e-46	6.16885e-42	aromatic amino acid aminotransferase 2 [Camellia sinensis]	GO:0004838(L-tyrosine:2-oxoglutarate aminotransferase activity);GO:0005737(cytoplasm);GO:0005829(cytosol);GO:0006572(tyrosine catabolic process);GO:0008483(transaminase activity);GO:0009058(biosynthetic process);GO:0010189(vitamin E biosynthetic process);GO:0030170(pyridoxal phosphate binding)	00270(Cysteine and methionine metabolism);00350(Tyrosine metabolism);00360(Phenylalanine metabolism);00400(Phenylalanine, tyrosine and tryptophan biosynthesis);00130(Ubiquinone and other terpenoid-quinone biosynthesis);00950(Isoquinoline alkaloid biosynthesis);00960(Tropane, piperidine and pyridine alkaloid biosynthesis)	K00815	EC:2.6.1.5
0	CSS0025337	CSS0025337	3.61634	2.9944	0.272265	0.469	0.375	4.42625e-42	1.85393e-37	Stress responsive A/B Barrel Domain [Theobroma cacao]	GO:0008150(biological_process);GO:0009507(chloroplast);GO:0046872(metal ion binding)	NA	NA	NA
0	CSS0033811	CSS0033811	0.731071	0.583645	0.324921	0.111	0.062	3.96154e-37	1.65929e-32	transcription factor MYB114-like [Quercus suber]	GO:0000981(RNA polymerase II transcription factor activity, sequence-specific DNA binding);GO:0001135(transcription factor activity, RNA polymerase II transcription factor recruiting);GO:0003677(DNA binding);GO:0003700(DNA binding transcription factor activity);GO:0005515(protein binding);GO:0005634(nucleus);GO:0006351(transcription, DNA-templated);GO:0006355(regulation of transcription, DNA-temp…	NA	NA	NA
0	CSS0029511	CSS0029511	1.02503	0.83132	0.302192	0.18	0.121	6.79511e-34	2.84613e-29	Methylenetetrahydrofolate reductase [Actinidia chinensis var. chinensis]	GO:0004489(methylenetetrahydrofolate reductase (NAD(P)H) activity);GO:0005829(cytosol);GO:0006730(one-carbon metabolic process)	00670(One carbon pool by folate)	K00297	EC:1.5.1.20
0	CSS0018068	CSS0018068	0.804364	0.633735	0.343968	0.1	0.062	8.85732e-28	3.70989e-23	Uveal autoantigen with coiled-coil domains and ankyrin repeats protein [Actinidia chinensis var. chinensis]	GO:0005739(mitochondrion);GO:0005829(cytosol);GO:0008150(biological_process)	NA	NA	NA
0	CSS0025755	CSS0025755	2.40734	1.97302	0.287035	0.222	0.202	3.50149e-16	1.4666e-11	monoterpene synthase [Camellia sinensis]	GO:0010333(terpene synthase activity);GO:0033383(geranyl diphosphate metabolic process)	00902(Monoterpenoid biosynthesis)	K21926	EC:4.2.3.112;EC:4.2.3.16
1	CSS0006029	CSS0006029	15.3766	1.84407	3.05977	0.592	0.099	0	0	Shikimate O-hydroxycinnamoyltransferase [Actinidia chinensis var. chinensis]	GO:0005515(protein binding);GO:0005737(cytoplasm);GO:0005829(cytosol);GO:0009809(lignin biosynthetic process);GO:0009963(positive regulation of flavonoid biosynthetic process);GO:0010252(auxin homeostasis);GO:0016020(membrane);GO:0016740(transferase activity);GO:0047172(shikimate O-hydroxycinnamoyltransferase activity);GO:0047205(quinate O-hydroxycinnamoyltransferase activity);GO:0071555(cell wal…	00940(Phenylpropanoid biosynthesis);00945(Stilbenoid, diarylheptanoid and gingerol biosynthesis);00941(Flavonoid biosynthesis)	K13065	EC:2.3.1.133
1	CSS0040835	CSS0040835	13.2593	2.99757	2.14515	0.768	0.277	0	0	flavonoid 3'-hydroxylase 1 [Camellia sinensis]	GO:0016020(membrane);GO:0016709(oxidoreductase activity, acting on paired donors, with incorporation or reduction of molecular oxygen, NAD(P)H as one donor, and incorporation of one atom of oxygen);GO:0044550(secondary metabolite biosynthetic process)	00905(Brassinosteroid biosynthesis)	K20623	NA
1	CSS0006343	CSS0006343	25.8754	6.02823	2.10178	0.846	0.375	0	0	terpene synthase [Camellia sinensis]	GO:0010334(sesquiterpene synthase activity);GO:0033383(geranyl diphosphate metabolic process)	00909(Sesquiterpenoid and triterpenoid biosynthesis)	K15803	EC:4.2.3.75
1	CSS0007273	CSS0007273	7.52313	1.8004	2.06301	0.363	0.098	0	0	flavone synthase II [Camellia sinensis]	GO:0016020(membrane);GO:0016709(oxidoreductase activity, acting on paired donors, with incorporation or reduction of molecular oxygen, NAD(P)H as one donor, and incorporation of one atom of oxygen);GO:0044550(secondary metabolite biosynthetic process)	NA	NA	NA
1	CSS0017322	CSS0017322	16.6898	4.07698	2.03339	0.806	0.344	0	0	GDSL esterase/lipase LTL1 [Prunus persica]	GO:0005515(protein binding);GO:0005576(extracellular region);GO:0009751(response to salicylic acid);GO:0010226(response to lithium ion);GO:0016042(lipid catabolic process);GO:0016788(hydrolase activity, acting on ester bonds);GO:0042538(hyperosmotic salinity response);GO:0052689(carboxylic ester hydrolase activity)	00561(Glycerolipid metabolism)	K00679	EC:2.3.1.158
1	CSS0048861	CSS0048861	32.2308	8.50155	1.92264	0.751	0.447	0	0	2-oxoglutarate-dependent dioxygenase AOP1 [Actinidia chinensis var. chinensis]	GO:0051213(dioxygenase activity)	00904(Diterpenoid biosynthesis)	K04124	EC:1.14.11.15
1	CSS0016543	CSS0016543	8.99983	2.48029	1.85939	0.482	0.145	0	0	dihydroflavonol-4-reductase [Camellia sinensis]	GO:0005515(protein binding);GO:0009718(anthocyanin-containing compound biosynthetic process);GO:0042406(extrinsic component of endoplasmic reticulum membrane);GO:0045552(dihydrokaempferol 4-reductase activity);GO:0047890(flavanone 4-reductase activity);GO:0050662(coenzyme binding);GO:0055114(oxidation-reduction process)	00941(Flavonoid biosynthesis)	K13082	EC:1.1.1.219;EC:1.1.1.234
1	CSS0025014	CSS0025014	6.13153	1.70188	1.84911	0.55	0.144	0	0	PREDICTED: axial regulator YABBY 5 [Vitis vinifera]	GO:0003677(DNA binding);GO:0003700(DNA binding transcription factor activity);GO:0005515(protein binding);GO:0005634(nucleus);GO:0006355(regulation of transcription, DNA-templated);GO:0009944(polarity specification of adaxial/abaxial axis);GO:0045165(cell fate commitment);GO:0046872(metal ion binding);GO:1902183(regulation of shoot apical meristem development);GO:2000024(regulation of leaf develo…	NA	NA	NA
1	CSS0014105	CSS0014105	14.163	3.94131	1.84537	0.752	0.3	0	0	Protein DETOXIFICATION like [Actinidia chinensis var. chinensis]	GO:0006855(drug transmembrane transport)	NA	NA	NA
1	CSS0014188	CSS0014188	6.63994	1.84929	1.8442	0.591	0.167	0	0	PREDICTED: GDSL esterase/lipase At5g45670 [Vitis vinifera]	GO:0016298(lipase activity)	00561(Glycerolipid metabolism)	K00679	EC:2.3.1.158
1	CSS0005418	CSS0005418	34.3546	9.83187	1.80496	0.915	0.496	0	0	two pore calcium channel protein 1B-like isoform X1 [Coffea arabica]	GO:0005245(voltage-gated calcium channel activity);GO:0005886(plasma membrane);GO:0006816(calcium ion transport);GO:0086010(membrane depolarization during action potential)	NA	NA	NA
1	CSS0017512	CSS0017512	12.8445	3.84802	1.73897	0.804	0.278	0	0	phosphate transporter PHO1-like protein [Camellia oleifera]	GO:0005802(trans-Golgi network);GO:0005886(plasma membrane)	NA	NA	NA
1	CSS0018035	CSS0018035	5.672	1.70213	1.73651	0.364	0.116	0	0	bidirectional sugar transport SWEET 1a [Camellia sinensis]	GO:0008643(carbohydrate transport);GO:0016021(integral component of membrane);GO:0051119(sugar transmembrane transporter activity)	NA	NA	NA
1	CSS0030939	CSS0030939	8.62848	2.61559	1.72197	0.613	0.24	0	0	NA	NA	NA	NA	NA
1	CSS0044727	CSS0044727	12.1105	3.70041	1.7105	0.782	0.266	0	0	Long chain acyl-CoA synthetase [Actinidia chinensis var. chinensis]	GO:0004467(long-chain fatty acid-CoA ligase activity);GO:0005524(ATP binding);GO:0005634(nucleus);GO:0005783(endoplasmic reticulum);GO:0006631(fatty acid metabolic process);GO:0006633(fatty acid biosynthetic process);GO:0008152(metabolic process);GO:0010025(wax biosynthetic process);GO:0010143(cutin biosynthetic process);GO:0016874(ligase activity);GO:0031957(very long-chain fatty acid-CoA ligase…	00061(Fatty acid biosynthesis);00071(Fatty acid degradation);04146(Peroxisome)	K01897	EC:6.2.1.3
1	CSS0037030	CSS0037030	8.54016	2.64295	1.69212	0.492	0.184	0	0	CYP716A75 [Maesa lanceolata]	GO:0004497(monooxygenase activity);GO:0007275(multicellular organism development);GO:0010268(brassinosteroid homeostasis);GO:0016125(sterol metabolic process);GO:0016132(brassinosteroid biosynthetic process)	NA	NA	NA
1	CSS0014930	CSS0014930	17.3403	5.38606	1.68683	0.723	0.385	0	0	Wall-associated receptor kinase-like [Actinidia chinensis var. chinensis]	GO:0004674(protein serine/threonine kinase activity);GO:0005886(plasma membrane);GO:0007166(cell surface receptor signaling pathway)	NA	NA	NA
1	CSS0014043	CSS0014043	4.04368	1.27572	1.66435	0.247	0.065	0	0	long-chain-alcohol oxidase FAO4A-like isoform X1 [Quercus suber]	GO:0046577(long-chain-alcohol oxidase activity)	NA	NA	NA
1	CSS0048010	CSS0048010	66.5817	21.5178	1.62959	0.988	0.732	0	0	Protein HOTHEAD like [Actinidia chinensis var. chinensis]	GO:0009507(chloroplast);GO:0016614(oxidoreductase activity, acting on CH-OH group of donors);GO:0016832(aldehyde-lyase activity);GO:0050660(flavin adenine dinucleotide binding);GO:0055114(oxidation-reduction process)	NA	NA	NA
1	CSS0010749	CSS0010749	4.96406	1.61233	1.62237	0.494	0.143	0	0	Beta-1,3-glucosyltransferase [Actinidia chinensis var. chinensis]	GO:0005794(Golgi apparatus);GO:0008150(biological_process);GO:0016021(integral component of membrane);GO:0016740(transferase activity);GO:0016757(transferase activity, transferring glycosyl groups)	00514(Other types of O-glycan biosynthesis)	K13675	EC:2.4.1.-
1	CSS0035268	CSS0035268	6.72334	2.19679	1.61378	0.495	0.175	0	0	Protein NRT1/ PTR FAMILY 5.1 like [Actinidia chinensis var. chinensis]	GO:0005215(transporter activity);GO:0005886(plasma membrane);GO:0006857(oligopeptide transport);GO:0009624(response to nematode);GO:0016020(membrane);GO:0016021(integral component of membrane);GO:0022857(transmembrane transporter activity);GO:0055085(transmembrane transport)	NA	NA	NA
1	CSS0019495	CSS0019495	8.76611	2.99685	1.54849	0.535	0.207	0	0	Cellulose synthase-like protein [Actinidia chinensis var. chinensis]	GO:0000139(Golgi membrane);GO:0000271(polysaccharide biosynthetic process);GO:0000977(RNA polymerase II regulatory region sequence-specific DNA binding);GO:0005794(Golgi apparatus);GO:0005886(plasma membrane);GO:0009833(plant-type primary cell wall biogenesis);GO:0016021(integral component of membrane);GO:0016740(transferase activity);GO:0016757(transferase activity, transferring glycosyl groups)…	NA	NA	NA
1	CSS0031882	CSS0031882	2.7529	0.943038	1.54557	0.333	0.048	0	0	Cellulose synthase-like protein [Actinidia chinensis var. chinensis]	GO:0000139(Golgi membrane);GO:0000271(polysaccharide biosynthetic process);GO:0000977(RNA polymerase II regulatory region sequence-specific DNA binding);GO:0005794(Golgi apparatus);GO:0005886(plasma membrane);GO:0009833(plant-type primary cell wall biogenesis);GO:0016021(integral component of membrane);GO:0016740(transferase activity);GO:0016757(transferase activity, transferring glycosyl groups)…	NA	NA	NA
1	CSS0035076	CSS0035076	2.94984	1.02753	1.52146	0.24	0.06	0	0	PREDICTED: GDSL esterase/lipase At4g16230 [Vitis vinifera]	GO:0005576(extracellular region);GO:0016042(lipid catabolic process);GO:0016788(hydrolase activity, acting on ester bonds);GO:0052689(carboxylic ester hydrolase activity)	00561(Glycerolipid metabolism)	K00679	EC:2.3.1.158
1	CSS0024972	CSS0024972	7.94465	2.81338	1.49768	0.592	0.292	0	0	Protein DETOXIFICATION like [Actinidia chinensis var. chinensis]	GO:0003674(molecular_function);GO:0005634(nucleus);GO:0008150(biological_process)	NA	NA	NA
1	CSS0004622	CSS0004622	13.684	4.89901	1.48193	0.794	0.377	0	0	ABC transporter C family member 14 like [Actinidia chinensis var. chinensis]	GO:0000325(plant-type vacuole);GO:0005524(ATP binding);GO:0005773(vacuole);GO:0005774(vacuolar membrane);GO:0005794(Golgi apparatus);GO:0005886(plasma membrane);GO:0008559(xenobiotic transmembrane transporting ATPase activity);GO:0016020(membrane);GO:0016021(integral component of membrane);GO:0042626(ATPase activity, coupled to transmembrane movement of substances);GO:0055085(transmembrane transp…	02010(ABC transporters)	K05666	NA
1	CSS0015423	CSS0015423	2.79479	1.00438	1.47644	0.345	0.064	0	0	Cellulose synthase-like protein [Actinidia chinensis var. chinensis]	GO:0000139(Golgi membrane);GO:0000271(polysaccharide biosynthetic process);GO:0000977(RNA polymerase II regulatory region sequence-specific DNA binding);GO:0005794(Golgi apparatus);GO:0005886(plasma membrane);GO:0009833(plant-type primary cell wall biogenesis);GO:0016021(integral component of membrane);GO:0016740(transferase activity);GO:0016757(transferase activity, transferring glycosyl groups)…	NA	NA	NA
1	CSS0025700	CSS0025700	3.96621	1.42908	1.47267	0.419	0.121	0	0	serine carboxypeptidase-like 7 isoform X2 [Coffea arabica]	GO:0004185(serine-type carboxypeptidase activity);GO:0016747(transferase activity, transferring acyl groups other than amino-acyl groups);GO:0019748(secondary metabolic process);GO:0051603(proteolysis involved in cellular protein catabolic process)	NA	NA	NA
1	CSS0019841	CSS0019841	4.38791	1.58194	1.47184	0.365	0.104	0	0	bAS [Maesa lanceolata]	GO:0019745(pentacyclic triterpenoid biosynthetic process);GO:0042300(beta-amyrin synthase activity)	00909(Sesquiterpenoid and triterpenoid biosynthesis)	K15813	EC:5.4.99.39
1	CSS0004128	CSS0004128	5.56041	2.01996	1.46087	0.561	0.189	0	0	Esterase [Actinidia chinensis var. chinensis]	GO:0004146(dihydrofolate reductase activity);GO:0009507(chloroplast)	04016(MAPK signaling pathway - plant);04070(Phosphatidylinositol signaling system);04626(Plant-pathogen interaction)	K02183	NA
[truncated: 13,307 more rows]

## Sheet: Supplemental Data 4
Supplemental Data 4: cell- average-expression -each-clusters
	12	17	2	16	7	13	1	11	3	6	10	14	8	0	5	4	9	15
CSS0010636	0.273889	-0.332167	-0.599532	-0.575224	-0.96266	-1.25603	-0.702341	-0.839381	-0.70973	0.401707	-0.904531	-0.827148	0.161006	2.03131	1.40831	0.800245	1.40106	1.23122
CSS0012583	0.211645	-0.833497	-0.709274	-0.643009	-0.849705	-1.04084	-0.877437	-0.922207	-0.81044	0.778493	-0.483138	-0.175535	-0.0357134	2.38087	1.35181	1.35349	0.327329	0.977156
[truncated: 62 more rows]

## Sheet: Supplemental Data 5
Supplemental Data 5:Stat_percentage
[truncated: 11 more rows]

## Sheet: Supplemental Data 6
Supplemental Data 6: GSAE diff
[truncated: 1,022 more rows]

[truncated: 14 more sheets: Supplemental Data 7, Supplemental Data 8, Supplemental Data 9, Supplemental Data 10, Supplemental Data 11, Supplemental Data 12, Supplemental Data 13, Supplemental Data 14, Supplemental Data 15, Supplemental Data 16, Supplemental Data 17, Supplemental Data 18, Supplemental Data 19, Supplemental Data 20]
